# Supplementary material for: Evaluate the developmental competence of human 8-cell embryos by single-cell RNA sequencing
Source: Reprod Fertil. 2023 Apr 19;4(2):e220119. doi: 10.1530/RAF-22-0119 (PMC10160532; doi:10.1530/RAF-22-0119)
Supplement: Supplementary Table 1 [file supplementary_table_1.xlsx]

## Sheet: Sheet1
Sample ID	Group	Grade	Mapping rate	Gene number	materna genesl	zygotic genes	maternal ratio	zygotic ratio	Y Chr. Specific Gene Expression	Sex
hE8.sc12	normal	2	0.49	8916	2192	1269	0.24585	0.142328	171.619	Male
hE8.sc13	normal	2	0.454	9636	2246	1363	0.233084	0.141449	9.39353	Female
hE8.sc14	normal	2	0.414	8530	1939	1313	0.227315	0.153927	16.4189	Female
hE8.sc15	normal	2	0.427	8666	2014	1290	0.232402	0.148858	892.28	Male
hE8.sc32	normal	3	0.119	5710	940	1448	0.164623	0.25359	26.4143	Female
hE8.sc33	normal	2	0.445	9229	2188	1333	0.237079	0.144436	462.56	Male
hE8.sc36	normal	2	0.347	7732	1949	1149	0.252069	0.148603	207.104	Male
hE8.sc38	normal	2	0.521	9843	2309	1385	0.234583	0.140709	14.5618	Female
hE8.sc84	normal	2	0.44	9053	1915	1421	0.211532	0.156965	931.731	Male
hE8.sc87	normal	2	0.468	8188	2026	1119	0.247435	0.136663	764.374	Male
hE8.sc2	LEC	f	0.333	7731	1435	1361	0.185616	0.176044	51.2365	Female
hE8.sc3	LEC	3	0.543	6482	1767	891	0.272601	0.137458	1306.87	Male
hE8.sc4	LEC	3	0.583	8092	1348	1515	0.166584	0.187222	29.3386	Female
hE8.sc5	LEC	f	0.513	5054	724	1146	0.143253	0.226751	3.02936	Female
hE8.sc18	LEC	f	0.317	5353	950	1027	0.177471	0.191855	130.635	male
hE8.sc19	LEC	f	0.276	5909	1667	770	0.282112	0.13031	0.140773	Female
hE8.sc20	LEC	4	0.241	4837	1328	793	0.27455	0.163945	51.2365	Female
hE8.sc25	LEC	3	0.243	6116	1602	893	0.261936	0.14601	186.663	Male
hE8.sc26	LEC	f	0.294	7066	1846	1056	0.261251	0.149448	225.292	Male
hE8.sc43	LEC	3	0.099	713	96	258	0.134642	0.361851	768.79	Male
hE8.sc44	LEC	3	0.445	6865	1903	879	0.277203	0.128041	442.003	Male
hE8.sc45	LEC	2	0.078	1518	233	505	0.153491	0.332675	0	Female
hE8.sc46	LEC	f	0.401	4863	773	1032	0.158955	0.212215	29.4635	Female
hE8.sc59	LEC	f	0.227	4404	1331	530	0.302225	0.120345	41.4651	Female
hE8.sc60	LEC	2	0.446	9184	2324	1169	0.253049	0.127287	717.529	Male
hE8.sc73	LEC	2	0.504	7659	1981	1054	0.25865	0.137616	47.776	Female
hE8.sc74	LEC	2	0.474	10235	2426	1369	0.23703	0.133757	581.537	Male
hE8.sc89	LEC	2	0.489	9809	2387	1245	0.243348	0.126924	552.527	Male
hE8.sc90	LEC	2	0.446	8393	2164	1148	0.257834	0.136781	23.5882	Female
hE8.sc91	LEC	2	0.418	7166	1832	1002	0.255652	0.139827	7.70562	Female
