# Supplementary material for: Evaluate the developmental competence of human 8-cell embryos by single-cell RNA sequencing
Source: Reprod Fertil. 2023 Apr 19;4(2):e220119. doi: 10.1530/RAF-22-0119 (PMC10160532; doi:10.1530/RAF-22-0119)
Supplement: Supplementary Table 2 [file supplementary_table_2.xlsx]

## Sheet: all DEGs
	gene	Description	hE8.sc60	hE8.sc73	hE8.sc74	hE8.sc89	hE8.sc90	hE8.sc91	hE8.sc4	hE8.sc44	hE8.sc3	hE8.sc25	hE8.sc20	hE8.sc2	hE8.sc26	hE8.sc18	hE8.sc19	hE8.sc46	hE8.sc59	hE8.sc5	hE8.sc12	hE8.sc13	hE8.sc38	hE8.sc14	hE8.sc15	hE8.sc33	hE8.sc84	hE8.sc87	hE8.sc36
ENSG00000154175|ABI3BP	ABI3BP	ABI family member 3 binding protein	0	0	0	0	0	0	3.51329	0	1.99372	0	0	2.18425	0	0	0	0	0	3.13961	1.56177	0.439571	1.29248	0	1.77811	0	3.67457	0	0
ENSG00000107897|ACBD5	ACBD5	acyl-CoA binding domain containing 5	2.873	4.44021	4.21001	3.99819	4.3311	3.97766	0	3.00786	3.92825	0	4.78213	0	2.22662	0	0	0	0	0	3.34147	5.39031	3.16495	3.00786	4.20774	3.43555	3.998	2.71574	1.37258
ENSG00000205126|ACCSL	ACCSL	1-aminocyclopropane-1-carboxylate synthase homolog (inactive) like	4.07631	4.99265	4.14903	4.66838	6.16351	5.92294	9.28191	6.05609	6.60045	5.40757	6.07915	8.96315	5.59817	7.93544	0	8.32108	5.75502	8.86626	5.83665	4.68735	6.60327	8.56422	6.94094	8.00369	8.23374	6.75436	6.25672
ENSG00000119640|ACYP1	ACYP1	acylphosphatase 1	0	5.58674	4.63108	4.56481	0	5.13973	0	0	0	0	0	5.8291	0	0	0	6.61077	0	0	3.64538	3.53887	5.69491	6.19487	5.30075	4.59311	5.50567	0	0
ENSG00000148700|ADD3	ADD3	adducin 3	2.99622	2.34356	4.01084	3.61972	2.52125	4.55011	7.22508	2.80053	5.45133	5.58439	4.7438	7.64234	3.61522	7.02959	5.20623	8.11087	0	7.92941	4.98878	5.43993	4.55707	5.63698	5.34156	5.87359	5.672	4.0467	6.47469
ENSG00000182551|ADI1	ADI1	acireductone dioxygenase 1	0	0	0	0	0	0	3.24325	0	4.00986	0	0	4.03072	0	4.03715	0	0	0	5.27192	1.96415	0	4.46591	2.97628	2.79827	1.59642	0	2.63445	0
ENSG00000112294|ALDH5A1	ALDH5A1	aldehyde dehydrogenase 5 family member A1	0	0	0	0	0	0	3.20413	0	0	2.13065	0	3.64877	0	0	0	3.80894	0	0	2.52159	2.1	0	3.10404	3.1909	0	1.52748	0	0
ENSG00000166199|ALKBH3	ALKBH3	alkB homolog 3, alpha-ketoglutarate dependent dioxygenase	0	0	0	0	0	0	2.47599	0	0	0	7.20281	1.23866	1.19897	0	0	2.83336	4.10738	0	2.80079	4.24336	0	6.01542	6.55611	3.95638	4.43902	4.7985	0
ENSG00000118454|ANKRD13C	ANKRD13C	ankyrin repeat domain 13C	3.17804	1.86048	2.72638	2.93597	2.44091	0	2.53304	2.8529	4.33433	0	4.15279	0	0	0	0	0	0	0	5.53292	5.42515	2.72577	2.38928	2.49051	5.89585	3.74985	2.56142	3.23801
ENSG00000100124|ANKRD54	ANKRD54	ankyrin repeat domain 54	6.12061	1.92629	4.59522	3.87682	1.15919	4.6867	0	0	5.05042	0	0	0	0	0	0	0	0	0	4.58231	1.271	3.55763	3.75344	4.15689	5.73238	4.3046	4.23939	3.42575
ENSG00000106013|ANKRD7	ANKRD7	ankyrin repeat domain 7	0	0	0	0	0	0	5.34571	0	0	0	0	6.98841	0	4.74113	0	5.25557	0	0	3.90808	0	0	5.92031	1.73745	3.4371	5.68409	0	0
ENSG00000042753|AP2S1	AP2S1	adaptor related protein complex 2 subunit sigma 1	10.0824	8.98453	8.89428	9.88972	9.70906	9.22016	7.24035	9.05361	10.1154	7.55258	5.61987	4.1296	9.19108	7.4769	9.61702	8.80137	0	5.65612	7.96627	7.86535	8.18467	7.98506	8.19992	7.78834	5.48841	9.69793	9.55003
ENSG00000221838|AP4M1	AP4M1	adaptor related protein complex 4 subunit mu 1	1.27186	0	2.964	3.88401	3.46179	4.7864	0	3.21892	4.53636	0	0	0	0	0	0	0	0	0	3.25545	3.00002	4.46884	0	0	4.36077	3.53452	3.67268	0
ENSG00000137962|ARHGAP29	ARHGAP29	Rho GTPase activating protein 29	0	0	0.357331	0.705579	0.854397	0	3.33397	0	2.18995	0	0	4.8836	1.02274	3.04096	2.95369	2.38017	0	2.81477	2.70804	3.25763	3.1383	3.78699	4.40528	2.9324	3.49089	2.03838	3.40499
ENSG00000134909|ARHGAP32	ARHGAP32	Rho GTPase activating protein 32	0	0	0.760327	0	0.318575	1.68784	2.50527	0	0	3.60571	0	2.75699	2.32906	1.47406	2.63203	0	0	3.01848	1.77643	1.31423	2.98877	2.82034	3.78663	1.52914	3.69553	1.12212	2.01351
ENSG00000120029|ARMH3	ARMH3	armadillo like helical domain containing 3	1.1938	2.37987	1.68472	6.50115	1.88033	6.00208	0	4.65222	4.92454	5.18341	0	0	0	0	0	0	0	0	5.37838	2.58872	3.89311	3.40653	4.31486	6.47614	5.87828	3.60149	1.8183
ENSG00000105011|ASF1B	ASF1B	anti-silencing function 1B histone chaperone	3.05013	0	3.11064	4.40035	0	4.25532	3.70988	0	5.63348	0	0	0	0	0	0	0	0	0	4.19248	0	4.17246	0	1.96331	4.62501	3.69749	4.11377	4.28454
ENSG00000206190|ATP10A	ATP10A	ATPase phospholipid transporting 10A (putative)	0	0	1.6638	2.06444	0	0	0	2.44749	0	0	0	0	0	0	0	0	0	0	2.72216	1.78069	2.97542	3.24182	2.03681	1.57415	0	1.61743	0
ENSG00000214003|ATP5PBP3	ATP5PBP3	ATP synthase peripheral stalk-membrane subunit b pseudogene 3	0	0	1.23198	0	0	0	0	0	3.76215	0	0	0	4.31677	0	0	0	0	0	5.0096	0	3.78305	6.14348	4.07312	3.93978	3.95192	0	4.56893
ENSG00000087586|AURKA	AURKA	aurora kinase A	8.00378	7.27864	7.11864	6.79527	7.13457	6.47768	11.3668	6.99498	9.40828	8.05795	8.29028	10.344	8.68081	11.5535	6.94705	11.1397	6.82388	11.1309	8.1614	8.12299	8.47837	9.04655	7.598	9.41471	9.26714	8.46183	8.58878
ENSG00000168646|AXIN2	AXIN2	axin 2	0	0	0	0	0	0	0	0	0	0	0	0	0	4.00628	0	0	3.41278	3.55004	0	2.3581	1.70527	3.91387	0	2.48183	3.56988	0	2.69992
ENSG00000163093|BBS5	BBS5	Bardet-Biedl syndrome 5	3.10686	0	3.57535	2.26461	0	4.68432	0	0	0	0	0	0	4.12895	0	0	0	0	3.74917	3.32953	2.72148	2.03064	2.41707	4.15757	3.07204	5.51041	0	0
ENSG00000166681|BEX3	BEX3	brain expressed X-linked 3	4.39964	5.27392	4.05532	4.34883	5.303	6.64896	0	0	0	5.8333	0	0	0	0	0	0	0	0	6.17074	5.78421	0	6.47768	0	4.92877	5.42613	4.78124	0
ENSG00000185963|BICD2	BICD2	BICD cargo adaptor 2	3.62703	1.73309	1.52436	1.37368	2.63391	3.53859	0	0	0	0	2.33358	0	0	0	0.758764	0	0	2.57567	0	3.08679	1.9947	3.7895	0	2.77252	2.99492	1.52404	3.57245
ENSG00000153162|BMP6	BMP6	bone morphogenetic protein 6	0.82832	1.75439	1.9561	3.31903	2.42101	0	7.69184	2.06433	4.98385	2.27341	5.63454	5.25624	4.27746	6.64048	0	7.58729	0	6.50413	3.6136	4.74876	5.18997	5.25244	5.02575	3.34828	5.54088	2.33806	3.50021
ENSG00000047621|C12orf4	C12orf4	chromosome 12 open reading frame 4	0	2.77402	3.23445	4.18024	2.94973	2.45621	6.34156	4.03128	3.8754	5.97742	0	2.82812	4.15791	1.0472	0	4.69827	1.05825	4.47162	1.98732	1.86142	2.86676	3.44319	2.65534	2.18487	3.68183	0	2.34781
ENSG00000163632|C3orf49	C3orf49	chromosome 3 open reading frame 49	0	0	0	0	0	0	0	0	0	0	0	4.41364	0	6.29961	0	0	0	0	0	0	0	0	0	0	0	0	0
ENSG00000165118|C9orf64	C9orf64	chromosome 9 open reading frame 64	3.87836	3.24822	3.48518	4.33282	4.83369	4.43542	0	0	0	0	0	0	0	0	3.20832	5.75928	0	0	3.09907	2.15166	3.31372	5.0602	1.20669	0	4.93266	2.56101	4.87178
ENSG00000168491|CCDC110	CCDC110	coiled-coil domain containing 110	0	0	0	0	3.22131	0	0	0	0	0	0	0	3.37246	0	0	0	0	0	3.94854	6.24327	3.07295	6.12259	1.9734	2.97506	0	0	0
ENSG00000165813|CCDC186	CCDC186	coiled-coil domain containing 186	4.87582	3.13812	5.21888	4.03911	5.13955	5.29755	3.71689	4.27597	4.13729	5.77407	4.68913	4.6623	3.6536	5.27021	6.34894	3.93467	0	0	6.16134	5.32222	6.01984	5.68448	5.84375	5.75841	5.80631	4.93702	6.867
ENSG00000187094|CCK	CCK	cholecystokinin	5.36167	6.07964	5.22954	6.58538	7.19787	4.7853	0	6.33463	6.91867	5.46927	0	0	4.61694	0	0	0	0	0	7.83203	6.84061	6.07173	7.39204	7.55746	5.92201	6.77607	5.62223	0
ENSG00000118971|CCND2	CCND2	cyclin D2	2.77095	2.08263	3.93429	1.94397	3.04878	3.49595	6.2214	0	4.85248	4.74486	5.78097	6.79728	5.04964	5.6943	4.9804	6.75729	3.58925	6.6315	4.63871	5.1628	4.37501	5.12903	4.16384	4.89155	5.05165	3.29209	4.96864
ENSG00000090061|CCNK	CCNK	cyclin K	4.59386	4.78013	7.26747	6.5588	6.47918	6.18821	8.25296	5.89993	5.78871	6.05852	5.05154	7.40811	6.83481	7.75094	7.03414	5.83115	5.03754	8.3702	7.81944	7.84039	7.66358	9.23267	8.54258	7.8206	9.00018	5.09125	7.05418
ENSG00000197622|CDC42SE1	CDC42SE1	CDC42 small effector 1	1.96191	0	2.46304	0	3.63776	0	0	0	2.01413	3.35727	0	0	0	0	0	0	0	0	3.29359	3.7277	2.38328	3.74533	0	4.30747	3.43231	0	0
ENSG00000138769|CDKL2	CDKL2	cyclin dependent kinase like 2	0	0	0	0	0	0	3.37427	0	0	0	0	0	0	0	0	0	0	0	2.26842	0	0	2.82128	2.18781	2.61796	2.76805	0	0
ENSG00000175279|CENPS	CENPS	centromere protein S	6.05762	5.46665	7.24676	6.65813	5.50451	6.86156	9.53992	5.96142	7.33657	0	7.7199	9.88637	6.60716	9.27823	7.08589	6.87847	4.83037	9.69424	8.64623	7.99562	7.40423	7.77424	8.18787	8.46061	8.06976	7.72687	6.70669
ENSG00000151725|CENPU	CENPU	centromere protein U	3.7716	1.96221	4.00147	2.16764	3.44817	4.52888	7.81492	6.39939	5.37004	0	6.22234	6.27958	0	6.29564	5.65605	6.01179	0	7.02693	6.63284	6.07063	6.62428	7.75479	7.14306	5.48254	6.20063	5.44715	5.81666
ENSG00000120051|CFAP58	CFAP58	cilia and flagella associated protein 58	4.46048	4.58516	5.96796	4.59986	6.14741	6.25607	8.4673	4.86641	6.456	7.02474	7.0924	7.83215	6.17033	6.40686	4.40334	8.281	0	8.0014	7.26116	6.10634	6.8884	7.6205	7.52601	6.06699	7.37934	5.74385	6.50334
ENSG00000167670|CHAF1A	CHAF1A	chromatin assembly factor 1 subunit A	4.6517	5.51415	5.7743	4.76006	4.69786	4.82559	5.46542	3.50021	5.00124	6.79657	6.39132	6.5492	7.53984	7.74848	5.43191	8.15605	4.71877	6.60116	5.23392	5.79764	5.23715	7.8206	6.25671	6.50208	6.82282	5.50998	6.80796
ENSG00000172586|CHCHD1	CHCHD1	coiled-coil-helix-coiled-coil-helix domain containing 1	6.69547	5.85612	6.00605	6.33157	3.9975	4.31285	4.03036	5.93335	6.47155	0	0	0	0	0	0	0	0	0	5.06218	4.27638	2.58689	3.45747	1.63402	4.72354	5.25967	5.90297	3.80627
ENSG00000106153|CHCHD2	CHCHD2	coiled-coil-helix-coiled-coil-helix domain containing 2	10.6308	8.99795	10.3452	10.8988	10.5126	10.5287	8.29333	11.1324	11.5485	10.2981	8.76928	7.67473	10.0374	4.94303	7.57113	6.40585	6.32607	5.95781	10.5625	9.63564	10.2629	9.70443	9.87545	10.0505	9.42793	10.8697	10.8964
ENSG00000072609|CHFR	CHFR	checkpoint with forkhead and ring finger domains	0.0967935	0.951218	0.475914	2.08123	0	0	0	0	0	0	1.83539	0.249214	1.88459	1.26346	0	0	1.6276	0.849651	1.95502	1.35144	2.19163	1.01876	2.50327	2.19889	0.329068	0.780912	1.88302
ENSG00000131873|CHSY1	CHSY1	chondroitin sulfate synthase 1	0	0	0.353056	0	0	0	3.39848	0	0	0	0	3.60799	3.01911	0	0	3.64709	0	0	3.17015	1.74669	1.44446	0	3.84867	3.512	3.39548	0	2.59063
ENSG00000131730|CKMT2	CKMT2	creatine kinase, mitochondrial 2	0	0	0	2.1963	0	0	3.99237	0	0	0	0	0	0	0	0	0	0	0	5.06058	2.87684	4.42965	4.5423	0	3.19834	3.83906	0	6.32036
ENSG00000130309|COLGALT1	COLGALT1	collagen beta(1-O)galactosyltransferase 1	4.0126	0	1.03078	1.77741	2.37697	0	0	2.319	0	0	0	0	0	0	0	0	0	0	1.09369	0	4.59866	0	2.41885	3.11608	4.0859	1.68309	4.2796
ENSG00000103426|CORO7-PAM16	CORO7-PAM16	CORO7-PAM16 readthrough	0	0	0	0	0	0	0	3.889	4.6121	4.26667	3.62525	0	4.48138	4.31634	5.54305	3.36495	1.3719	3.03167	0	0	0	4.49439	3.45683	3.60056	4.61287	5.3186	0
ENSG00000133983|COX16	COX16	cytochrome c oxidase assembly factor COX16	8.0423	9.42504	8.26453	7.71603	8.27971	7.87809	4.53455	7.72122	8.28759	6.1872	7.08671	6.56414	7.46173	3.66022	7.07072	0	7.00377	0	7.68579	7.30558	7.32122	5.36997	7.36982	7.27146	7.5085	7.77712	6.67119
ENSG00000176390|CRLF3	CRLF3	cytokine receptor like factor 3	3.98752	4.84965	3.66227	3.7874	2.9669	0	1.31142	3.02247	2.63926	0	4.95958	0	0	0	0	0	0.652745	0	3.44389	1.55148	3.00284	2.37226	3.64566	0	3.22823	3.39826	4.02262
ENSG00000088766|CRLS1	CRLS1	cardiolipin synthase 1	0	0	0	0	0	0	0	0	0	0	0	8.70465	0	0	0	0	0	0	0	6.89872	5.22971	7.11433	0	5.56343	0	0	0
ENSG00000144655|CSRNP1	CSRNP1	cysteine and serine rich nuclear protein 1	0.767806	2.48979	4.0591	1.73323	3.57635	2.20454	0	1.87349	0	3.67564	0	0	0	0	0	0	0	0	3.46682	1.91052	3.82432	3.39001	4.52589	0	4.10288	0	0
ENSG00000198730|CTR9	CTR9	CTR9 homolog, Paf1/RNA polymerase II complex component	3.77595	3.15212	2.82684	4.60552	3.96294	3.1241	3.92867	4.29388	3.03604	5.21806	6.5082	6.28474	4.47013	3.87346	5.6981	3.68411	4.25445	0	4.50403	5.42627	3.78134	4.53476	5.66943	4.60844	4.5006	5.26578	6.76726
ENSG00000077063|CTTNBP2	CTTNBP2	cortactin binding protein 2	0	0	0	0	0	0	4.18707	0	2.85172	3.27305	0	1.81157	0	2.26002	3.37653	5.18198	0	4.1704	1.93692	3.00641	2.59052	5.40824	1.8324	0.500815	1.34583	0	3.35838
ENSG00000100592|DAAM1	DAAM1	dishevelled associated activator of morphogenesis 1	1.95915	3.53868	4.20966	5.02915	4.65464	4.46266	7.32878	3.38577	6.18517	6.4349	6.3965	8.40244	6.13305	7.84819	0	7.22596	3.41752	8.055	4.30084	5.91264	6.12902	6.55889	5.4774	6.20259	6.95103	4.78462	4.67606
ENSG00000226950|DANCR	DANCR	differentiation antagonizing non-protein coding RNA	8.34219	4.18268	7.39017	5.67455	7.75885	5.07895	3.23479	4.6359	7.35345	0.725678	4.26144	4.66577	3.68672	0.417489	1.07575	0	3.73929	0	3.58183	6.27843	4.55572	4.50306	2.67542	3.14035	2.53072	4.02597	3.29719
ENSG00000146038|DCDC2	DCDC2	doublecortin domain containing 2	4.26007	4.33852	4.72232	5.17138	5.07093	6.34389	8.4659	0	4.9075	6.15498	6.895	8.43573	6.57812	7.99772	4.54591	8.66325	3.17237	8.82575	6.69921	6.11047	6.60813	6.96928	6.9723	7.11857	7.49683	6.07677	6.29246
ENSG00000134574|DDB2	DDB2	damage specific DNA binding protein 2	3.49315	3.19814	4.47296	3.44447	2.77713	0	5.28123	2.48754	5.13395	0	0	0	0	0	0	0	0	0	0	0.631179	4.0488	5.63973	4.03622	4.26968	2.31435	4.59568	4.21896
ENSG00000168350|DEGS2	DEGS2	delta 4-desaturase, sphingolipid 2	0.852914	0	1.33081	2.42404	0	4.54099	0	0	0	0	4.55872	4.20095	0	2.39152	0	0	0	0	3.07128	1.85383	2.70093	3.57972	4.3511	3.30902	1.42214	4.04857	0
ENSG00000023697|DERA	DERA	deoxyribose-phosphate aldolase	0	1.01511	3.48274	3.39453	0	0	0	0	0	0	0	0	0	0	0	0	4.6063	4.84599	3.3759	2.20029	3.72304	3.78152	5.35674	3.20121	5.18023	4.51789	0
ENSG00000072849|DERL2	DERL2	derlin 2	5.01515	5.53155	2.18624	1.50903	0	0	0	3.03319	0	0	0	0	0	0	0	0	0	0	6.01862	0	1.72041	1.53892	2.20943	3.41655	0	2.5455	3.61362
ENSG00000162595|DIRAS3	DIRAS3	DIRAS family GTPase 3	0	0	0	0	0	0	5.36637	4.44139	0	3.41608	0	4.56501	3.7508	0	1.79738	3.90383	0	6.97418	4.57178	0	4.05905	4.2151	5.7856	4.45463	4.9477	2.28394	3.10769
ENSG00000185842|DNAH14	DNAH14	dynein axonemal heavy chain 14	0	0	0	4.0463	0	1.59923	0	0	0	0	0	2.19143	6.4427	0	0	1.89266	0	1.8649	0.783465	2.31206	3.09802	4.49936	0.911477	4.37421	6.34261	0	1.86326
ENSG00000247400|DNAJC3-DT	DNAJC3-DT	DNAJC3 divergent transcript	3.13554	3.82126	3.68337	3.61399	4.81149	5.85679	6.9496	3.16303	3.36707	5.93774	5.98774	7.52413	4.87146	8.43265	0	7.24918	0	0	5.37397	6.80958	5.98584	7.47999	6.32788	5.46783	5.29606	4.89757	7.08523
ENSG00000227540|DNAJC9-AS1	DNAJC9-AS1	DNAJC9 and MRPS16 antisense RNA 1	7.10748	2.78948	5.87243	3.9144	6.1805	0	0	0	0	0	0	0	0	0	0	0	0	6.89901	6.434	0	3.51668	6.09287	5.41103	5.74202	6.25003	5.2481	4.38844
ENSG00000130816|DNMT1	DNMT1	DNA methyltransferase 1	8.18263	8.91507	8.85915	9.28769	9.4483	9.43667	12.2579	6.31312	9.76138	9.78604	9.71876	10.7951	9.99573	10.6524	7.54543	11.8721	7.07822	11.8816	10.1425	10.212	10.32	11.0928	10.2987	11.1211	11.1853	9.85956	10.1017
ENSG00000163530|DPPA2	DPPA2	developmental pluripotency associated 2	3.06575	6.38893	5.80931	4.21193	4.20835	0	0	5.30645	6.7084	0	5.36383	0	0	0	0	0	0	0	5.9965	3.78341	4.17413	3.9028	5.78774	5.54974	5.20573	5.50562	0
ENSG00000077380|DYNC1I2	DYNC1I2	dynein cytoplasmic 1 intermediate chain 2	1.02881	2.34425	1.10551	3.8944	2.566	0	7.51651	2.1292	0	5.29957	3.28691	7.50654	2.8022	5.63294	0	6.91043	0	7.28059	6.28882	4.47554	4.22223	5.45033	3.94297	5.12321	4.40596	3.65097	3.68296
ENSG00000129518|EAPP	EAPP	E2F associated phosphoprotein	0	6.29676	6.26023	4.28251	3.87444	0	0	5.6522	5.90671	7.03803	0	0	0	0	0	0	0	0	3.62283	3.60938	6.15231	3.96526	3.1399	5.32988	0	0	4.95217
ENSG00000114346|ECT2	ECT2	epithelial cell transforming 2	3.24153	4.14474	4.24905	4.74463	5.22774	3.80315	6.33928	4.99857	0	5.27818	5.11552	7.31088	5.72	5.9959	4.82838	7.95453	3.29962	6.88937	6.15676	5.55827	5.05614	6.21633	5.70957	5.55965	5.68436	5.56081	6.06046
ENSG00000269858|EGLN2	EGLN2	egl-9 family hypoxia inducible factor 2	4.4841	3.23674	4.29667	5.12593	5.13068	2.77315	0	0	0	0	4.73881	2.9116	2.50568	2.35585	5.14585	0	3.43894	0	1.42347	4.05061	3.36303	4.12524	2.04995	4.39623	4.11402	3.85271	4.99612
ENSG00000100664|EIF5	EIF5	eukaryotic translation initiation factor 5	8.4239	9.24922	9.50172	9.79729	10.5667	9.42598	7.11484	11.8734	10.2637	8.57268	7.98476	9.20669	10.2504	6.93273	8.39222	7.33715	5.71169	8.58038	10.8649	10.9657	9.01838	10.9043	9.44146	9.68048	8.63585	9.82741	10.0918
ENSG00000032389|EIPR1	EIPR1	EARP complex and GARP complex interacting protein 1	0	0	2.17569	0.531563	2.41028	4.41841	0	0	0	0	0	3.64671	0	2.97176	0	4.89969	0	5.26141	4.02661	2.40738	0	5.3672	5.26116	4.49735	4.64931	3.08025	0
ENSG00000062598|ELMO2	ELMO2	engulfment and cell motility 2	1.31537	2.21316	2.8225	1.66142	2.33068	2.36644	5.16054	4.54489	0	0	3.90662	5.10108	0	4.04719	0	0	0	4.78393	3.85026	3.84239	4.5314	4.31375	2.61104	4.65118	4.99537	2.94072	3.74977
ENSG00000127774|EMC6	EMC6	ER membrane protein complex subunit 6	8.21373	0	6.71194	0	0	0	0	0	0	0	0	0	0	0	0	0	0	0	0	0	0	0	0	0	0	0	0
ENSG00000132205|EMILIN2	EMILIN2	elastin microfibril interfacer 2	2.87961	3.11889	3.51826	2.53569	2.35095	2.53681	7.17081	2.4588	4.7224	5.18442	3.04933	6.84395	2.04302	6.15175	0	6.42325	2.74789	7.1221	4.74233	2.99668	3.00994	4.53799	4.56979	5.66501	4.91065	3.86461	4.45344
ENSG00000165521|EML5	EML5	EMAP like 5	0	0	0.465983	0	0	0	1.79411	0	0	1.55895	3.61852	3.85747	3.26832	3.26043	0	0	0	0	0	2.47118	1.2241	2.49198	4.36093	0	2.91408	2.56517	0
ENSG00000215237	ENSG00000215237	None	0	3.42146	4.82269	0	4.92815	0	4.07943	0	6.24669	0	0	0	0	0	0	0	0	0	5.65812	3.9388	3.85918	4.21819	5.4019	2.62205	5.0587	2.94862	6.05324
ENSG00000228506	ENSG00000228506	None	0	1.72798	3.03318	3.02822	0	4.19472	0	0	0	0	4.06613	0	3.05457	0	0	0	0	0	5.0088	2.82615	3.60891	0	2.63109	3.24187	2.20947	2.79732	3.70774
ENSG00000229015	ENSG00000229015	uncharacterized LOC100506790	7.64429	7.77512	9.71354	6.98422	8.45545	8.80258	2.67808	8.04319	7.74343	4.80827	8.19254	6.29126	6.1988	0	7.71196	4.7814	3.43789	0	8.59149	9.76407	9.48395	8.48598	8.38	8.19562	7.27031	8.35789	7.90063
ENSG00000233836	ENSG00000233836	None	2.44325	2.90514	3.35673	4.57087	4.02245	0	0	0	0	0	0	0	5.44248	0	6.29013	0	0	0	4.38309	1.44533	3.43247	2.44277	4.95495	3.4429	4.4892	2.82033	0
ENSG00000234509	ENSG00000234509	None	0	0	0	0	0	0	4.03683	0	0	0	0	0	0	2.84034	0	0	0	0	1.93007	0	2.67616	0	0	3.854	5.18849	1.96832	0
ENSG00000236453	ENSG00000236453	None	0	0	3.82705	0	0	0	0	0	0	0	0	0	0	0	0	0	0	6.84413	5.1048	0	6.60122	5.8082	5.50508	5.7841	5.98233	4.47804	0
ENSG00000237301	ENSG00000237301	None	0	0	0	0	0	0	3.40652	0	0	5.31958	0	1.4859	0	4.65158	0	0	0	0	3.20532	0	0	3.6393	0	4.51972	3.32986	2.38237	2.69777
ENSG00000246308	ENSG00000246308	uncharacterized LOC101928053	4.94967	2.2338	3.74045	3.95273	0	3.00989	0	4.39997	4.4834	0	0	2.39856	0	0	2.32914	0	0	0	3.18494	3.62654	3.38905	4.53573	3.21518	2.67101	4.06511	4.10128	5.2982
ENSG00000258454	ENSG00000258454	None	0	0	4.42356	5.27524	0	4.17444	4.98694	4.14669	4.86863	0	0	0	0	0	0	0	0	0	5.07854	3.948	5.54973	6.3605	5.60024	6.0708	5.38507	0	4.94136
ENSG00000260793	ENSG00000260793	None	0	0	0	0	0	0	0	0	0	0	0	0	0	2.10744	0	0	0	0	3.90817	3.88387	0.8275	3.19422	2.0755	0.388726	0	0	3.27701
ENSG00000261147	ENSG00000261147	None	0	0	0	0	0	0	0	0	0	4.56585	0	0	0	0	6.12698	5.79409	3.08812	0	0	0	0	0	0	0	0	0	0
ENSG00000267575	ENSG00000267575	long intergenic non-protein coding RNA 2987	0.841885	1.46098	2.98886	3.17048	4.33133	2.8104	0	0	0	0	0	0	0	0	3.87308	0	0	0	0	3.02034	3.51972	5.42974	5.06668	3.70171	3.74244	4.27392	4.15637
ENSG00000269274	ENSG00000269274	None	2.69687	4.68653	3.83041	4.39964	5.3668	4.03479	0	0	0	0	0	0	0	0	1.71661	0	0	0	4.51909	4.2322	3.99344	2.67621	3.04994	2.94069	3.65228	2.9109	3.9096
ENSG00000274849	ENSG00000274849	None	0	0	0	0	0	1.47528	4.69101	0	0	4.14232	0	5.83734	5.02653	0	0	6.24936	0	0	4.38529	0	3.3344	0	6.26314	2.46712	6.73957	3.31905	4.67657
ENSG00000276623	ENSG00000276623	tripartite motif-containing 75 pseudogene	5.21142	4.94794	6.50411	7.37614	8.50325	8.50303	2.57046	0	4.53307	6.93633	4.30142	8.63206	6.67045	2.23911	5.07941	0	2.53532	0	7.68894	7.44806	9.59906	9.2809	8.31704	9.11344	9.07798	7.25316	7.17598
ENSG00000278996	ENSG00000278996	None	0.252342	0.676258	1.43322	1.99855	1.54859	1.62549	2.48635	0.599264	0.615894	4.46597	1.21296	1.65793	4.03537	0.624937	1.38719	0	2.78866	0	3.11959	4.5438	1.33374	5.25501	3.45499	3.84943	2.97609	3.04255	0
ENSG00000279945	ENSG00000279945	None	0	0	0	0	2.68684	5.62729	4.97705	0	0	0	4.85263	6.90335	6.45208	0	6.94117	3.70665	3.7419	0	1.49064	0	0	0	0	0	2.62426	0	0
ENSG00000280441	ENSG00000280441	None	0.465236	1.13151	2.13295	2.86055	2.27316	2.36535	3.34636	1.01846	1.04241	5.41834	1.85788	2.40393	5.02708	1.06063	2.07619	0	3.67449	0	4.13587	5.76378	2.01001	6.32636	4.40472	4.77538	3.89479	4.09001	0
ENSG00000280614	ENSG00000280614	None	6.73585	6.88815	6.54389	6.73879	7.85416	7.32573	9.44064	7.78324	8.07414	9.43034	8.86591	8.85802	8.81225	9.46107	7.65963	10.4747	7.17794	7.38959	7.97442	8.83977	8.86993	9.1139	8.03195	8.49338	8.04765	7.52253	8.68237
ENSG00000280800	ENSG00000280800	None	6.69974	6.88213	6.48358	6.5099	7.75949	7.16321	9.36036	7.74814	8.05629	9.42901	8.86682	8.89414	8.74963	9.43278	7.67015	10.3956	7.10553	7.34015	7.97726	8.75637	8.86515	9.10152	7.99669	8.4377	8.05964	7.48565	8.59261
ENSG00000281181	ENSG00000281181	None	6.72106	6.86482	6.57603	6.81671	7.79445	7.26962	9.45834	7.58418	8.20322	9.51508	8.94532	8.89861	8.84351	9.49281	7.64997	10.4524	7.15748	7.47823	7.99749	8.89009	8.90427	9.15658	8.12535	8.58489	8.10772	7.53995	8.69035
ENSG00000281383	ENSG00000281383	None	6.64766	6.69553	6.22455	6.3135	7.6454	7.14492	9.29579	7.61672	8.03098	9.4274	8.79727	8.83658	8.69689	9.39881	7.63372	10.3096	6.9573	7.26261	7.91946	8.80001	8.84205	9.08676	7.95913	8.32647	7.92802	7.35833	8.54292
ENSG00000283757	ENSG00000283757	None	1.11189	0	1.34399	2.21787	0	0	6.0237	0	3.40498	4.57772	5.50558	7.57084	4.28272	6.48531	2.9547	7.18344	0	5.84443	4.16992	3.28833	2.80207	4.9778	5.71099	5.8414	5.06972	2.79814	2.73008
ENSG00000284946	ENSG00000284946	None	0	0	0	0	0.140639	0	0	0.174906	0	4.94511	0	0	0	6.06814	0	5.2328	3.46469	6.14562	4.52256	0.6066	0	0.0738326	0	0	4.58323	0	5.52568
ENSG00000285043	ENSG00000285043	uncharaterized LOC112694756	0	0	0	7.73914	6.38158	0	0	0	0	0	0	0	0	0	0	0	0	0	0	0	0	0	6.74423	6.96205	0	7.60375	0
ENSG00000285201	ENSG00000285201	None	0	0	0	0	0	0	0	0	0	0	0	0	6.99178	0	0	0	0	0	4.5146	0	6.02042	0	4.67155	0	6.46648	6.14426	0
ENSG00000285483	ENSG00000285483	uncharacterized LOC101928523	0	0	4.55947	4.84222	0	0	0	0	4.82073	0	0	0	0	0	0	0	0	0	0	5.30127	5.43488	4.0345	6.36864	4.00893	6.3991	5.22996	0
ENSG00000285860	ENSG00000285860	None	5.87893	3.79721	3.04774	7.27729	4.48255	0	1.62846	0	5.2427	0	0	0	0	0	0	0	0	0	4.86061	5.70046	5.79955	6.44978	5.45362	6.1746	6.47171	6.05076	6.36439
ENSG00000286949	ENSG00000286949	None	1.45704	0	4.00637	3.04866	0	0	0	0	0	0	0	4.6729	0	0	0	0	0	0	1.91921	3.49004	3.00311	4.42892	0	5.51844	5.77143	5.3608	0
ENSG00000079819|EPB41L2	EPB41L2	erythrocyte membrane protein band 4.1 like 2	5.21081	3.91066	4.91951	4.83039	4.75968	5.23416	7.06054	3.68727	5.17667	5.62038	6.27941	6.9725	7.13269	7.63039	3.42593	7.9558	3.72754	7.36849	6.13909	6.05037	6.23329	6.94799	6.3491	6.57746	6.76681	4.75003	5.90365
ENSG00000225830|ERCC6	ERCC6	ERCC excision repair 6, chromatin remodeling factor	2.02849	0	1.06261	0	0	0	5.08602	3.60462	2.64578	4.16687	0	4.16949	1.7265	4.67627	1.10665	3.41526	1.45487	5.34756	3.71343	5.84392	3.11262	5.13787	3.67712	4.72575	3.71387	2.38162	3.4082
ENSG00000122591|FAM126A	FAM126A	family with sequence similarity 126 member A	3.89778	0	4.57933	1.73856	2.42457	3.35785	0	0	0	0	0	4.46135	5.12687	5.76815	0	2.00395	0	0	0.549881	1.72177	3.18537	3.96466	0.364951	2.88586	3.85145	4.76459	3.36024
ENSG00000138640|FAM13A	FAM13A	family with sequence similarity 13 member A	1.34733	2.37722	3.22072	3.65774	4.62997	4.47756	8.33433	6.12726	4.8129	3.25305	4.03688	7.5576	4.11465	8.63824	1.04359	8.29534	3.5065	8.2545	5.55185	3.27648	3.56468	5.89098	5.36455	5.67057	6.14977	3.60015	5.15495
ENSG00000162391|FAM151A	FAM151A	family with sequence similarity 151 member A	0	7.56446	8.25217	0	0	0	0	8.55125	7.66312	0	0	0	7.75467	0	0	0	8.94542	0	0	0	0	0	0	0	0	0	0
ENSG00000135063|FAM189A2	FAM189A2	family with sequence similarity 189 member A2	0	0	0	1.96904	0	0	3.87776	0	0	2.29688	0	4.67554	3.79152	0	0	0	0	3.32567	3.98019	1.29865	3.0085	3.6223	4.88356	3.5942	0	2.54871	2.76338
ENSG00000178397|FAM220A	FAM220A	family with sequence similarity 220 member A	3.24592	4.03261	4.7916	4.23016	4.22035	5.62208	6.48616	3.19166	0	6.15033	4.35666	8.24924	4.82883	7.35609	0	7.83409	0	7.62071	6.36218	5.55672	6.33312	7.51701	7.4929	6.53976	7.33123	4.39085	6.71579
ENSG00000140525|FANCI	FANCI	FA complementation group I	4.64428	4.53236	5.02804	5.57996	2.7212	3.38063	5.22412	3.57652	4.73984	0	0	6.56283	3.36681	3.78783	0	5.13638	0	3.48726	5.15649	5.56191	4.60395	7.14381	4.61054	4.55983	4.78906	2.08917	3.79571
ENSG00000005812|FBXL3	FBXL3	F-box and leucine rich repeat protein 3	4.22378	5.43158	4.33794	4.01095	4.46958	4.92143	0	2.4042	3.10116	0	6.8977	0	2.89836	0	0	0	2.57509	0	5.19333	4.82887	4.3367	4.41085	4.83553	4.80361	4.44307	3.76764	5.36036
ENSG00000137312|FLOT1	FLOT1	flotillin 1	3.91328	4.67954	4.28483	4.52426	3.5284	5.72844	5.54805	3.76843	5.41317	0	0	6.02338	0	4.57935	0	3.48869	3.4173	5.9875	5.53443	5.97329	5.96879	7.15767	4.09625	5.74034	7.74118	5.72408	6.25108
ENSG00000248905|FMN1	FMN1	formin 1	0.543893	0.457043	1.45096	0.81933	3.28734	2.05403	5.10288	1.45859	1.6044	3.10924	2.62429	4.81088	3.48266	5.33781	2.57721	5.26691	5.91918	4.45949	3.35842	3.52977	4.34168	4.72351	3.95916	4.41347	3.69953	2.09986	2.88868
ENSG00000141568|FOXK2	FOXK2	forkhead box K2	0.236145	0	4.33049	3.15979	0.408275	4.39428	6.28703	0	2.25026	3.70096	2.92875	4.93927	0.981779	4.50225	0.677777	4.36736	1.23707	5.90715	3.55682	4.16482	3.07688	4.01327	2.80237	6.49824	7.20333	3.08409	4.1358
ENSG00000165775|FUNDC2	FUNDC2	FUN14 domain containing 2	2.79225	3.53797	0	2.5343	4.21323	1.49238	0	3.18872	2.77911	0	0	0	0	0	0	0	3.10586	0	1.12762	2.67891	1.95154	2.64115	2.49009	3.21902	2.99628	2.45475	4.16403
ENSG00000109458|GAB1	GAB1	GRB2 associated binding protein 1	0.3706	2.0678	3.2668	1.76455	1.79243	1.65366	6.43181	0.810996	0	3.78517	3.51343	5.6661	2.64279	5.38201	0	5.94927	0.486414	6.16717	2.6226	4.00415	5.12981	5.7308	4.91622	3.57943	5.35221	0	2.78009
ENSG00000157833|GAREM2	GAREM2	GRB2 associated regulator of MAPK1 subtype 2	0	0	0	0	0	0	0	0	0	0	0	0	0	0	0	0	0	0	0	0.965597	0	4.45483	0	2.13014	2.42955	2.27914	0
ENSG00000106105|GARS1	GARS1	glycyl-tRNA synthetase 1	4.67362	1.63701	0.679724	1.16664	3.79398	0	6.73487	2.20179	0	4.95594	4.02872	6.82903	3.911	6.13054	0	6.4925	3.68148	5.11409	4.98792	5.27403	3.2529	7.02701	6.03119	6.24304	4.59589	3.69496	5.36457
ENSG00000005436|GCFC2	GCFC2	GC-rich sequence DNA-binding factor 2	3.95437	1.43541	0	3.77692	0.717135	2.84576	0	0	0	3.65413	0	0	0	0	1.90867	0	0	0	3.82528	3.34031	3.57498	4.24108	4.90681	0.928952	3.01155	1.91453	4.45413
ENSG00000196505|GDAP2	GDAP2	ganglioside induced differentiation associated protein 2	0	0	0.777963	1.22601	0.820739	0	1.50565	2.6684	3.05757	0	3.29397	1.74602	4.0805	0	2.75951	0	0	0	2.02989	1.59757	1.81131	2.04222	2.56919	1.95201	2.51667	2.07053	4.27659
ENSG00000204120|GIGYF2	GIGYF2	GRB10 interacting GYF protein 2	2.60549	1.44218	2.22716	3.6691	2.47861	4.14639	5.05679	3.79969	4.14748	5.57818	5.47893	5.77292	3.17296	5.58247	4.2424	5.73254	4.14036	4.13298	4.91486	4.84406	5.12087	5.16775	5.63964	4.46933	5.90911	3.48218	4.35046
ENSG00000102393|GLA	GLA	galactosidase alpha	5.57493	5.6862	5.88982	4.38777	5.94809	7.14442	0	4.62957	6.32142	5.1917	4.44519	3.46679	5.04657	0	2.36998	0	2.24515	0	5.81537	6.89441	6.83596	6.67652	5.64413	4.77143	6.39419	4.0179	6.40512
ENSG00000139278|GLIPR1	GLIPR1	GLI pathogenesis related 1	0	0	0	0	0	0	3.5612	0	0	2.31291	0	0.40466	1.98235	0	1.48054	0	0	6.0586	2.75803	1.69311	2.82839	3.86076	3.07777	0	3.73782	0	0
ENSG00000116906|GNPAT	GNPAT	glyceronephosphate O-acyltransferase	2.68887	3.2222	0	2.0557	0	0	4.38617	3.6576	0	1.98299	0	0	0	0	0	0	0	5.52751	3.84827	3.29739	3.98928	3.73255	5.33814	1.80879	3.88435	2.80876	3.95769
ENSG00000173230|GOLGB1	GOLGB1	golgin B1	3.15684	2.75276	2.58248	2.71021	4.22063	3.86322	3.19935	1.05338	0.925092	4.9863	0	0	1.00359	0	0.899293	0	1.4787	0	3.33842	2.94495	4.54309	4.62378	4.33834	3.66829	2.54427	2.50001	5.25889
ENSG00000083307|GRHL2	GRHL2	grainyhead like transcription factor 2	0	0	0	0	0	0	3.98281	0	0	0	0	3.05595	0	3.83871	0	4.13995	0	0	0	3.14715	1.08745	3.6059	1.55489	3.83292	3.01402	2.02404	2.80083
ENSG00000273079|GRIN2B	GRIN2B	glutamate ionotropic receptor NMDA type subunit 2B	0	0	0	0	0	0	0	0.288032	0	0.17573	0	0.352394	0.82571	0.259753	0	0	0	1.88119	0.450038	0	0.653472	0.57545	0	0.437605	0.275496	0	0.771748
ENSG00000273802|H2BC8	H2BC8	H2B clustered histone 8	3.2784	0	5.18258	0.571087	2.43933	0	2.65545	5.17928	6.94553	4.58403	0	0.351676	1.17549	0	0	0	0	0	5.54956	0.608946	2.56091	4.35075	5.41859	4.33053	5.01251	1.85936	4.72495
ENSG00000269466|H3Y1	H3Y1	H3.Y histone 1	8.18302	9.11483	8.64727	8.96882	7.91535	8.49584	6.67483	8.05706	9.99077	9.62701	9.02985	7.58686	9.37809	1.46923	8.40413	3.48971	3.78613	0	9.4065	10.2898	9.7892	9.79146	8.87042	9.97483	9.64414	8.80913	9.80776
ENSG00000261418|HERC2P6	HERC2P6	HERC2 pseudogene 6	1.86099	0	1.98242	0	0	0	5.31077	3.06398	0	0	0	6.4395	5.41216	4.75484	0	6.87105	0	5.79615	4.44724	4.65071	4.14533	5.10872	5.12479	4.34903	4.93711	4.22317	2.52935
ENSG00000135245|HILPDA	HILPDA	hypoxia inducible lipid droplet associated	6.3919	5.07689	5.05219	0	6.76543	0	3.25356	1.87456	5.45516	2.68383	0	0	0	0	0	0	0	0	5.37164	3.66325	5.71929	3.57953	5.27826	0	5.08968	0	0
ENSG00000205581|HMGN1	HMGN1	high mobility group nucleosome binding domain 1	5.40056	3.75199	4.01954	4.12331	6.68902	3.60474	3.46334	4.29882	3.89711	0	0	0	4.38875	2.23154	0	0	2.60088	3.7086	2.96392	2.97709	3.18382	0	2.6817	2.60322	3.49752	1.80005	2.2116
ENSG00000100281|HMGXB4	HMGXB4	HMG-box containing 4	2.53275	2.05053	0.669593	2.32717	2.85967	0	5.26771	3.85094	0	5.44357	0	6.48097	4.08454	5.28082	0	5.28433	0	5.93547	3.92013	2.43802	2.69308	4.73449	4.67968	3.39608	4.97432	4.47618	3.78156
ENSG00000275774|HNRNPCL2	HNRNPCL2	heterogeneous nuclear ribonucleoprotein C like 2	2.24174	3.33115	4.67934	5.32211	6.19384	5.57172	0	2.99	5.78982	7.01504	5.99303	7.23103	5.48687	0	5.4286	0	4.13823	0	7.55707	6.88692	6.46458	7.55366	7.06901	7.10985	7.16512	7.06683	7.12156
ENSG00000277058|HNRNPCL3	HNRNPCL3	heterogeneous nuclear ribonucleoprotein C like 3	6.50131	5.75673	6.58026	7.00492	6.57524	4.86214	3.66897	5.25005	6.93538	6.84333	6.09801	7.24361	7.28718	3.12222	7.42574	0	5.37494	0	8.82064	7.88629	6.78809	7.91618	8.25082	8.34443	8.1695	7.76299	7.95104
ENSG00000179412|HNRNPCL4	HNRNPCL4	heterogeneous nuclear ribonucleoprotein C like 4	6.54526	4.83504	6.23822	6.69824	6.13181	4.51112	2.35103	4.78693	6.58128	6.24406	5.4408	6.67864	6.93582	3.12445	7.10456	0	5.3774	0	8.58058	7.72396	5.95062	7.61485	7.8208	8.04747	7.68205	6.97317	7.4412
ENSG00000105323|HNRNPUL1	HNRNPUL1	heterogeneous nuclear ribonucleoprotein U like 1	0.953828	3.16765	3.23881	3.84762	1.27555	3.275	4.29974	0	3.35186	0	4.66511	4.92977	5.09636	4.19539	3.22654	5.5377	4.8543	4.45581	2.78101	3.11781	1.55878	2.66703	3.25573	3.4303	3.89124	3.03403	4.36535
ENSG00000006652|IFRD1	IFRD1	interferon related developmental regulator 1	5.47775	2.77437	4.65833	4.30414	3.99512	5.52062	1.13643	1.43688	1.29655	0	2.30768	3.27004	4.93779	0	1.83565	0	0	0	5.80775	5.81774	4.37149	5.20521	1.03122	5.09886	3.97632	4.58514	4.79662
ENSG00000211895|IGHA1	IGHA1	immunoglobulin heavy constant alpha 1	0	4.40717	0	0	0	0	0	0	0	0	0	0	5.99851	0	0	4.74083	0	0	7.25661	5.55351	3.03875	0	5.66026	4.93649	4.40164	5.22234	0
ENSG00000144730|IL17RD	IL17RD	interleukin 17 receptor D	0	0	0	0.423794	0	0	2.16059	0	0	3.47177	0	0.980865	0	2.3597	0	4.43628	0	2.60383	1.64102	2.0748	1.4859	2.00209	0	1.24089	1.31086	0	2.19852
ENSG00000132305|IMMT	IMMT	inner membrane mitochondrial protein	4.28958	4.78492	4.91495	5.03077	4.40742	3.98768	6.88415	4.9648	4.03512	5.41646	5.44087	7.33676	4.70497	5.11998	6.55439	6.422	5.23488	6.93749	5.70859	6.1966	5.94455	6.11166	5.23739	6.47684	5.85158	4.31738	6.45242
ENSG00000109452|INPP4B	INPP4B	inositol polyphosphate-4-phosphatase type II B	0	0	0	0	0	0	6.03868	4.20827	0	0	0	1.53227	1.05025	3.41993	4.69814	5.07927	0	2.35241	3.36389	2.68948	0	3.66115	4.45873	0	5.43092	0	1.46885
ENSG00000133704|IPO8	IPO8	importin 8	2.59882	3.79166	3.41422	2.19141	3.79704	5.11402	6.62402	0	5.12267	6.09283	5.85622	7.94492	5.30675	6.66404	2.26848	7.93747	3.3482	7.61544	4.71786	5.20114	5.06984	6.31609	6.01162	5.57486	6.46032	3.75458	4.67261
ENSG00000132321|IQCA1	IQCA1	IQ motif containing with AAA domain 1	0	1.83707	0	0	0	0	6.18284	0	0	4.2742	2.41216	4.72606	3.87328	3.95505	0	6.51474	0	3.85232	3.76131	4.82244	2.23914	3.34429	3.36717	4.42557	4.1023	1.77286	4.35323
ENSG00000066583|ISOC1	ISOC1	isochorismatase domain containing 1	4.18687	2.67861	3.28155	4.27059	3.94193	3.96918	5.17318	3.10021	5.84177	0	0	0	0	0	0	0	0	0	3.45153	1.12445	2.35979	4.82463	0	0.705629	5.45989	2.70549	0
ENSG00000205726|ITSN1	ITSN1	intersectin 1	1.45078	2.17969	2.21406	4.86612	1.39403	6.12406	5.05716	2.20127	3.20653	2.44769	2.79654	4.90753	3.40019	3.20925	1.22564	5.13063	0	4.51729	2.91273	3.63049	4.72168	4.30909	5.06852	3.14342	5.92796	4.21807	3.04479
ENSG00000163166|IWS1	IWS1	interacts with SUPT6H, CTD assembly factor 1	5.20397	4.9313	5.37485	5.68468	6.68226	5.99873	8.48884	4.79471	6.47941	7.50359	7.11776	8.59941	6.20887	6.79523	7.12933	8.25172	0	7.25461	6.52375	6.38747	6.25162	7.8783	6.56921	6.87015	7.38425	7.13899	7.65476
ENSG00000132680|KHDC4	KHDC4	KH domain containing 4, pre-mRNA splicing factor	1.01153	2.64082	4.23204	4.70919	4.50586	4.35415	0	1.22546	0	2.3729	4.54147	3.96153	5.24644	0	2.4661	0	1.62148	0	5.18435	4.00911	3.17345	4.41558	3.91203	4.99745	2.58745	3.44073	5.17521
ENSG00000170871|KIAA0232	KIAA0232	KIAA0232	0	0	0	0	0	2.81834	0	0	0	0	0	0	0	0	0	0	0	0	1.82147	1.84001	2.77262	2.54638	1.95226	2.42428	2.728	1.70891	0
ENSG00000162929|KIAA1841	KIAA1841	SANT and BTB domain regulator of CSR	0	0	0	0	0	0	3.96478	0	2.47497	4.2357	0	0	0	0	0	0	0	0	2.02276	1.78966	1.66979	3.39101	0	0.494524	2.36462	0	0
ENSG00000075945|KIFAP3	KIFAP3	kinesin associated protein 3	0.799059	0	0	0.213464	0	0	2.39395	0	0	4.58093	0	0.740029	0	3.41828	0	2.49604	0.703013	0	1.80716	2.60076	0	2.55233	0	2.09697	3.00118	1.97907	2.67651
ENSG00000157404|KIT	KIT	KIT proto-oncogene, receptor tyrosine kinase	0.683064	2.25867	0	0.520266	0	3.09734	1.06978	0	0	0	2.72322	1.79414	4.46454	4.50312	3.74003	5.43829	0	4.35805	3.7363	1.8414	3.05907	3.41961	3.85089	2.36668	5.1119	0	3.84677
ENSG00000155090|KLF10	KLF10	Kruppel like factor 10	4.11003	3.49873	4.952	2.06592	4.92177	4.20282	0	2.72255	0	4.86111	0	0	0	0	2.95274	0	0	0	5.05342	6.5908	4.70545	5.22935	3.91567	6.16333	5.27328	3.25012	0
ENSG00000185467|KPNA7	KPNA7	karyopherin subunit alpha 7	5.21342	5.72455	4.87138	5.98324	7.30793	7.19088	11.0506	4.12638	7.1766	6.97316	8.95719	9.74746	8.32318	6.19872	4.70133	5.26977	0	9.76151	7.59662	7.66523	7.60165	9.70016	7.9034	7.82493	8.79135	7.08492	5.66295
ENSG00000126777|KTN1	KTN1	kinectin 1	4.19619	4.28809	4.3956	4.31231	4.65685	5.04443	6.87085	3.0353	3.70088	6.0872	6.47811	7.52976	5.15227	6.72077	5.19087	7.50296	3.94223	6.36331	4.82941	6.22249	5.6353	6.87164	6.3988	5.5571	7.03712	5.18384	4.98034
ENSG00000050405|LIMA1	LIMA1	LIM domain and actin binding 1	6.49709	5.51782	4.81798	4.90854	5.17872	6.78371	9.92289	6.76061	6.24658	6.33881	6.75068	9.18256	7.5356	9.6794	0	9.46995	5.14217	9.95797	6.47068	7.0315	6.2086	8.9406	7.45551	7.88448	8.57367	6.60867	7.13761
ENSG00000178977|LINC00324	LINC00324	long intergenic non-protein coding RNA 324	5.17301	0	4.66119	3.8272	5.41746	0	0	4.93429	5.38898	0	0	0	0	0	0	0	0	0	4.52213	3.23901	1.96024	4.38991	3.62101	5.06614	4.16108	4.20396	5.38269
ENSG00000251381|LINC00958	LINC00958	long intergenic non-protein coding RNA 958	3.13546	0	0	2.56416	3.26114	0	0	0	4.1265	0	0	0	0	0	0	0	0	0	5.26209	0	5.41701	0	3.90135	1.89568	3.5519	4.78799	3.71873
ENSG00000269416|LINC01224	LINC01224	long intergenic non-protein coding RNA 1224	3.84432	4.35359	5.94896	4.70884	0	6.93963	0	3.05733	0	6.22187	4.43831	0	2.57347	0	0	0	0	0	4.35027	5.13444	5.17568	5.47685	5.91185	3.94277	6.27935	5.77749	0
ENSG00000284543|LINC01226	LINC01226	long intergenic non-protein coding RNA 1226	0	0.651135	0	0	0	0	0	0	0	0	0	0	0.556853	0.408314	0	0	0	0	4.53759	0	0	3.84032	1.57432	2.82813	6.10582	3.7388	0
ENSG00000241336|LINC01487	LINC01487	long intergenic non-protein coding RNA 1487	0	0	0	0	0	0	0	0	0	0	6.00247	6.88578	5.40205	0	0	0	0	0	0	0	5.44543	0	6.32824	4.571	6.48535	0	0
ENSG00000250584|LINC01511	LINC01511	long intergenic non-protein coding RNA 1511	0	0	0	0	0	0	4.74942	0	0	0	4.79034	0	0	0	0	0	0	0	4.44433	0	0	2.64754	0	5.18606	4.48298	0	5.29619
ENSG00000260302|LINC01882	LINC01882	long intergenic non-protein coding RNA 1882	4.10596	4.14368	5.1617	5.58861	6.38318	5.179	0	4.69275	6.80701	5.29048	0	4.77646	2.94662	0	0	0	0	0	5.8902	7.19873	6.76245	6.70413	5.85777	6.75741	6.04246	5.99914	5.58038
ENSG00000263146|LINC01896	LINC01896	long intergenic non-protein coding RNA 1896	0	0	0	0	0	0	0	0	0	0	0	0	0	0	0	0	0	0	4.02586	0	0	5.77984	3.33055	0	4.01293	0	6.24005
ENSG00000280639|LINC02204	LINC02204	long intergenic non-protein coding RNA 2204	0.979775	2.24486	2.01219	0.608953	1.20594	0	2.2079	2.24979	0	0	4.48417	6.02677	3.49885	5.15539	4.80685	5.76092	0	4.53883	0	1.63164	2.691	5.75631	4.49261	5.57204	5.29729	0	4.16834
ENSG00000154359|LONRF1	LONRF1	LON peptidase N-terminal domain and ring finger 1	0	0	0	0	0	0	3.55447	0	0	0	0	0	0	3.39491	0	3.12969	0	0	2.8544	2.10061	1.68634	0	0	3.18081	2.38866	0	2.4102
ENSG00000132128|LRRC41	LRRC41	leucine rich repeat containing 41	3.13503	4.14538	2.98718	3.34445	2.28785	3.99345	3.44011	1.67508	4.03242	0	4.46262	0	0.742313	0	0	0	0	0	3.68368	3.2669	3.42901	5.55563	3.68776	4.77585	1.53626	3.39152	2.47933
ENSG00000137821|LRRC49	LRRC49	leucine rich repeat containing 49	0	0	0	0	0	0	3.05605	0	0.851855	3.20465	0	0	0.441431	0.944477	0	1.28948	0	3.41594	1.09322	1.06564	0.382713	3.72201	0	3.73136	2.66971	0	0
ENSG00000108829|LRRC59	LRRC59	leucine rich repeat containing 59	4.66882	4.28351	2.4689	4.83973	0	4.9157	2.33629	3.37961	2.16426	1.90457	0	3.96618	3.25619	5.75307	3.25967	6.49043	0	5.88259	3.84054	3.4897	4.69246	4.79786	4.62684	4.86899	5.27114	5.93019	5.70034
ENSG00000124831|LRRFIP1	LRRFIP1	LRR binding FLII interacting protein 1	0.519915	0	2.13493	3.29443	3.68232	3.12827	3.38587	3.09833	0	5.58169	3.5326	6.51168	3.2574	5.83854	0	6.0649	4.55489	5.41441	1.15839	3.37682	2.60705	2.68044	2.37505	0	2.62253	2.11771	2.12383
ENSG00000110514|MADD	MADD	MAP kinase activating death domain	0	0	0	0	0	0	3.38989	0	0	0	0	1.63944	0	3.64616	0	1.97474	0	0	2.28918	3.70775	1.06211	3.82639	3.43761	2.15091	3.24653	1.59185	0
ENSG00000109339|MAPK10	MAPK10	mitogen-activated protein kinase 10	0	0	0.805648	0	0	0	2.07765	0	0	0.920175	0	2.51327	4.27364	0	2.97979	4.17571	0	0	0	0	0	0	0	0	0	0	0
ENSG00000234608|MAPKAPK5-AS1	MAPKAPK5-AS1	MAPKAPK5 antisense RNA 1	4.54073	3.8597	4.98776	2.8799	4.63979	4.82921	0	0	0	0	0	0	5.44259	0	0	0	0	0	5.88303	4.58117	2.64285	0	4.78197	4.61598	4.23359	6.52432	5.11175
ENSG00000180398|MCFD2	MCFD2	multiple coagulation factor deficiency 2, ER cargo receptor complex subunit	0	2.81804	1.51012	2.88403	2.58027	0	0	2.6214	4.55361	0	0	0	0	0	0	0	0	0	3.07915	4.89657	3.25988	0	3.94632	1.73466	3.5318	2.7459	0
ENSG00000146701|MDH2	MDH2	malate dehydrogenase 2	4.72543	2.70607	2.17956	3.45212	0	0	4.82166	0	4.79276	5.15541	0	4.48959	0	0	4.06583	0	0	5.84154	5.44398	6.30783	5.94171	6.489	7.02896	4.71444	5.50714	5.84706	0
ENSG00000182544|MFSD5	MFSD5	major facilitator superfamily domain containing 5	4.27143	0	3.99995	3.8797	3.58955	4.15463	0	0	0	0	4.87299	0	5.3382	0	5.42653	0	0	0	4.06101	4.61925	3.15	0	4.09718	4.33415	0	5.02508	3.89153
ENSG00000103152|MPG	MPG	N-methylpurine DNA glycosylase	0	5.95842	4.82881	5.14224	6.96578	0	6.69962	0	0	0	0	0	0	0	0	0	0	0	0	6.35724	7.48442	7.27792	5.72556	5.33418	0	0	0
ENSG00000134056|MRPS36	MRPS36	mitochondrial ribosomal protein S36	4.12864	5.18619	3.13393	3.23781	5.72126	5.85142	0	0	0	0	0	0	0	0	4.67253	0	0	0	2.73452	4.22603	4.0411	5.03796	3.52672	3.34412	0	5.34323	0
ENSG00000237973|MTCO1P12	MTCO1P12	MT-CO1 pseudogene 12	10.1385	11.5128	11.3652	10.2519	10.3863	10.6815	10.0309	10.6435	10.3936	11.6182	10.8125	10.0742	10.8983	12.3897	11.0802	11.1339	12.4395	10.6611	9.82179	10.1	9.86536	10.4169	10.2044	10.2278	10.4938	10.6405	10.503
ENSG00000198712|MT-CO2	MT-CO2	cytochrome c oxidase subunit II	12.9921	14.0736	14.089	12.9617	13.0341	13.1091	12.6702	13.6132	13.1132	14.0992	14.4653	12.8598	13.4958	15.4256	14.3292	13.6202	15.8018	13.7042	12.4538	12.969	12.2311	12.626	12.7013	12.9521	13.0494	13.5585	13.2694
ENSG00000198938|MT-CO3	MT-CO3	cytochrome c oxidase subunit III	13.5854	14.9215	14.9016	13.4148	13.5654	13.6214	13.1044	13.915	13.6284	14.7575	14.2316	12.4728	14.0748	15.8386	14.3153	14.5187	15.919	13.2554	12.9404	13.1631	13.2424	13.5683	13.2752	13.2831	13.4597	13.8496	13.5582
ENSG00000225630|MTND2P28	MTND2P28	MT-ND2 pseudogene 28	8.31622	12.0551	11.8599	8.61829	8.89435	8.83601	7.95618	8.48047	7.99222	9.35424	9.09144	7.8918	8.57489	10.353	8.8664	8.77705	11.0111	9.19313	8.96137	8.42474	8.98684	8.80739	8.9954	8.62187	8.86623	9.03748	8.65008
ENSG00000129422|MTUS1	MTUS1	microtubule associated scaffold protein 1	3.11807	2.63606	2.41282	1.34895	3.08677	2.21748	5.80419	0	0	0	5.27703	7.47206	4.0352	6.54676	1.55539	6.22632	3.41376	7.33979	4.01952	2.95021	3.97353	6.41101	5.40967	5.53161	5.2199	2.88459	4.54094
ENSG00000242086|MUC20-OT1	MUC20-OT1	MUC20 overlapping transcript	5.79742	3.03089	5.15898	4.88113	4.48908	6.12829	4.6674	2.66699	4.10513	4.74361	0	0	0	0	0	0	0	0	2.61774	5.13209	2.83006	4.61003	4.5229	5.00491	2.55073	3.76437	4.0232
ENSG00000139637|MYG1	MYG1	MYG1 exonuclease	2.33702	6.79758	4.53131	6.83039	2.57004	3.68726	0	0	3.08824	0.675708	0	0	0	0	0	0	0	0	6.04894	2.04186	1.42082	5.9311	3.08969	6.23886	3.53353	1.82413	0
ENSG00000140795|MYLK3	MYLK3	myosin light chain kinase 3	0	4.93935	5.78334	5.8203	6.83876	6.2948	0	0	0	0	0	0	0	0	5.88786	0	0	0	2.51114	4.74431	4.55946	6.29635	6.16513	3.56293	6.26522	0	7.02772
ENSG00000170011|MYRIP	MYRIP	myosin VIIA and Rab interacting protein	0	0	0	0	0	0	1.93806	3.52585	0	1.7418	0	2.73717	0	2.63411	0	3.9675	0	3.75474	1.76476	0	0	2.64709	3.16439	3.22438	2.44452	0	0
ENSG00000270170|NCBP2AS2	NCBP2AS2	NCBP2 antisense 2 (head to head)	7.72006	7.99454	8.48467	7.6246	9.39191	8.63702	1.42001	9.49748	8.80164	7.12539	8.94305	5.37146	8.39155	3.37271	5.95016	0	3.58025	3.2423	9.51074	8.35573	9.04869	7.6387	9.84782	7.69707	8.29481	8.13516	9.39761
ENSG00000151366|NDUFC2	NDUFC2	NADH:ubiquinone oxidoreductase subunit C2	6.81606	5.65235	5.77878	6.72106	7.33011	6.27162	0	5.69039	8.15823	6.35537	0	0	7.13742	1.45418	6.51586	4.18845	5.13724	0	6.17391	4.7746	3.16739	3.75018	5.28532	4.55453	3.97042	5.22036	5.28669
ENSG00000100906|NFKBIA	NFKBIA	NFKB inhibitor alpha	8.18004	5.58871	7.53939	7.81403	7.24845	6.2631	10.3157	6.40082	8.85697	7.75763	7.58481	10.5574	7.59635	8.91641	3.09273	8.61144	6.63294	10.6729	8.66359	8.64982	9.19912	10.1795	8.84631	9.34875	9.29337	8.21102	6.96831
ENSG00000285967|NIPBL-DT	NIPBL-DT	NIPBL divergent transcript	1.45125	0	1.2108	2.51505	3.75276	3.51355	0	2.13242	3.97466	4.07488	1.88832	0	0	0	0	0	0	0	0	1.81483	4.42595	2.1287	0	1.09665	2.90774	0.811882	1.97287
ENSG00000173572|NLRP13	NLRP13	NLR family pyrin domain containing 13	3.51683	6.4492	6.24159	6.45163	7.79819	7.84104	9.81013	5.07851	5.89652	8.29406	8.93258	9.19313	8.42447	8.93677	5.29871	9.48451	4.53585	9.59895	7.84166	8.26427	8.38891	9.06614	8.61757	8.25589	8.81397	7.83209	8.11818
ENSG00000160505|NLRP4	NLRP4	NLR family pyrin domain containing 4	5.64073	5.82635	6.19546	7.55786	7.53228	7.81868	9.27504	3.58886	4.66109	8.75888	9.0759	9.73402	8.97427	6.76756	5.77567	9.78651	5.03317	9.76584	8.09154	8.31653	7.81823	9.62921	9.03681	7.42682	9.12547	7.66449	7.46162
ENSG00000182117|NOP10	NOP10	NOP10 ribonucleoprotein	11.6984	10.99	11.2152	11.5839	10.9765	11.0977	2.75521	10.542	10.8294	10.2298	9.35284	8.91411	9.85002	6.4137	11.3813	7.69163	8.43688	9.01359	10.7131	9.4891	10.1894	9.71861	10.1604	10.8226	9.79062	10.5408	10.5413
ENSG00000260032|NORAD	NORAD	non-coding RNA activated by DNA damage	3.06292	2.15178	0.138621	4.27786	4.90466	5.23751	0	3.13078	4.46503	4.86944	2.59392	0	0	0	1.2599	0	0.367733	0	2.51162	4.14005	3.08614	4.61839	4.78598	5.01642	4.24885	1.95852	2.41583
ENSG00000106459|NRF1	NRF1	nuclear respiratory factor 1	4.95999	3.7491	6.36713	5.38488	5.55589	5.64922	0	6.51704	7.3677	3.85913	3.17892	0	2.30206	0	0	0	0	0	5.97252	6.52946	4.8442	4.30565	6.81789	6.85152	6.20554	5.62887	5.36724
ENSG00000148335|NTMT1	NTMT1	N-terminal Xaa-Pro-Lys N-methyltransferase 1	6.45239	5.51633	5.91659	6.29187	5.2971	6.74126	0	5.20452	6.71584	5.84512	0	0	0	0	0	0	0	0	6.54398	4.13971	6.03423	4.66664	0	5.18272	0	6.96755	0
ENSG00000183801|OLFML1	OLFML1	olfactomedin like 1	0	0	0	0	0	0	5.77532	0	3.70851	0	0	5.08907	0	3.42486	5.13872	3.95205	0	5.85153	3.69884	0	4.39402	5.13414	0	4.48216	4.54723	4.10097	0
ENSG00000285010|OOSP4A	OOSP4A	oocyte secreted protein family member 4A	0	0	0	0	0	0	0	0	0	0	0	11.7885	0	0	0	0	0	0	0	11.3767	0	0	0	0	12.0452	10.9695	0
ENSG00000115947|ORC4	ORC4	origin recognition complex subunit 4	1.7771	2.64844	3.33485	3.46613	3.00299	0	3.06055	3.79086	3.28014	3.29536	3.79646	0	0	0	0	0	0	0	2.79581	1.47274	2.27014	2.8882	1.21351	2.44144	3.64686	2.51275	2.95526
ENSG00000165588|OTX2	OTX2	orthodenticle homeobox 2	5.3319	4.99164	6.2617	6.48567	7.08275	7.71008	10.3284	5.59159	7.81169	7.39473	7.90719	10.1209	7.48615	9.43751	6.12521	9.91747	4.88177	9.49833	7.69429	5.9807	7.50984	9.3937	8.08589	8.96153	9.08427	6.9439	7.63259
ENSG00000115539|PDCL3	PDCL3	phosducin like 3	10.9799	9.84676	10.8161	10.2444	9.76758	10.3873	9.57681	10.9125	11.0947	9.88247	9.53684	9.32439	8.99469	8.04353	11.94	8.3737	7.51433	9.31255	10.4569	10.9015	10.4209	9.58789	9.77833	10.4799	9.71522	10.643	10.3306
ENSG00000164951|PDP1	PDP1	pyruvate dehydrogenase phosphatase catalytic subunit 1	1.4455	2.53288	1.78748	2.01982	2.28436	2.64174	2.38156	2.98333	4.26786	0	2.86097	0	4.24054	2.82206	1.41905	0	0	0	2.41933	3.50168	3.78273	4.07266	5.08158	3.64598	5.01921	2.90235	3.28772
ENSG00000104872|PIH1D1	PIH1D1	PIH1 domain containing 1	5.05646	4.27818	5.43747	6.75759	7.90741	8.57414	6.38026	0	8.60814	6.08632	4.85745	0	4.95784	0	0	0	0	0	8.33444	7.34706	3.24282	7.95426	8.15587	0	6.98536	6.47886	5.09778
ENSG00000204380|PKP4-AS1	PKP4-AS1	PKP4 antisense RNA 1	2.61761	0	0	0	0	0	5.57276	0	0	0	0	3.10372	0	6.63576	0	4.91692	0	5.14065	4.60625	4.10952	4.28632	2.0271	3.71213	4.04236	6.12897	2.35989	3.7009
ENSG00000123739|PLA2G12A	PLA2G12A	phospholipase A2 group XIIA	0	1.52896	3.34313	0.495847	0	2.60494	0	2.86468	4.31616	2.80027	0	0	0	0	0	0	0	0	2.13822	2.84085	3.9167	0	3.65326	3.14002	1.15965	2.03221	0
ENSG00000118898|PPL	PPL	periplakin	0	0	0	0	0	0	1.36641	0	0	0	0	3.92669	4.04149	2.2956	0	4.11438	0	0	1.73227	1.66693	1.69719	0	2.11234	1.4667	1.34792	1.84001	3.45824
ENSG00000116721|PRAMEF1	PRAMEF1	PRAME family member 1	3.36756	0	2.73422	4.09474	4.27017	6.38481	2.20164	0	3.37868	0	4.24311	8.19691	6.17374	0	0	0	0	0	5.60055	5.01612	4.2738	7.2938	5.99559	6.32561	7.60223	5.551	4.98516
ENSG00000116726|PRAMEF12	PRAMEF12	PRAME family member 12	2.3273	4.52724	2.67209	4.29814	4.1726	5.46998	3.71284	0	0	5.44431	0	5.98496	7.30847	0	4.22367	0	4.35144	0	4.9256	6.22888	5.26699	6.434	6.35009	6.42402	6.2924	6.7529	6.05532
ENSG00000204478|PRAMEF20	PRAMEF20	PRAME family member 20	1.45941	3.17887	1.30327	1.1762	4.51518	3.32148	3.95983	4.2046	3.80255	0	0	0	3.09332	0	0	0	0	0	1.80072	5.69143	4.61387	5.00377	6.39377	4.96277	3.84727	3.44819	3.99092
ENSG00000274764|PRAMEF27	PRAMEF27	PRAME family member 27	6.85551	7.02057	7.637	7.77139	6.90466	6.14273	0	4.83215	6.19365	7.24758	7.61691	8.11744	8.64657	0.953593	8.42798	0	2.62925	0	9.03705	8.18911	6.63587	7.84308	8.51224	8.92304	8.23273	8.02136	8.82633
ENSG00000250894|PRAMEF31P	PRAMEF31P	PRAME family member 31, pseudogene	0	0	0	3.61468	5.9396	4.12177	0	0	0	0	0	0	0	0	0	0	0	0	4.07038	5.383	3.78164	4.87021	0	0	5.63378	4.86857	0
ENSG00000277862|PRAMEF34P	PRAMEF34P	PRAME family member 34, pseudogene	0	0	0	2.792	3.9929	0	0	0	0	0	0	5.41122	2.23207	0	0	0	0	0	3.53393	3.29662	2.59084	5.47116	2.79954	4.36029	4.65949	3.85295	4.73966
ENSG00000229978|PRAMEF36P	PRAMEF36P	PRAME family member 36, pseudogene	0	0	0	2.80551	4.01008	0	0	0	0	0	0	5.44922	2.2855	0	0	0	0	0	3.59728	3.30072	2.15537	5.43369	2.81338	4.3947	4.70995	3.86217	4.75895
ENSG00000270601|PRAMEF5	PRAMEF5	PRAME family member 5	8.9704	8.6172	8.64143	8.99734	9.66496	8.29201	2.80652	4.94832	6.63767	5.02175	8.90994	8.73655	9.23691	3.57038	8.47615	0	2.66296	0	8.67554	9.22126	5.40978	8.80111	7.9123	9.17544	9.11642	8.72008	8.69711
ENSG00000182330|PRAMEF8	PRAMEF8	PRAME family member 8	0	0	0	3.44919	3.71907	4.30559	0.727929	0	0	2.02153	4.47372	6.85436	6.23785	0	4.94324	0	0	0	3.75578	3.55488	3.68817	4.49674	4.50325	4.16235	5.16371	3.08498	0
ENSG00000257815|PRANCR	PRANCR	progenitor renewal associated non-coding RNA	2.09363	2.72853	2.72873	4.95465	0	3.67931	0	0	0	0	5.87752	0	0	0	6.66398	0	0	0	2.37353	2.02372	2.46831	1.95098	5.62013	1.63172	6.02762	6.35003	3.18856
ENSG00000171867|PRNP	PRNP	prion protein	4.99617	0	1.46649	2.5647	3.42213	2.87952	0	0	0	0	0	0	2.1688	0	1.47494	0	0	0	0	5.14693	3.36929	2.16899	1.56636	3.45588	0	4.30191	3.71497
ENSG00000120685|PROSER1	PROSER1	proline and serine rich 1	1.76503	1.83681	2.59885	2.92046	3.36032	0	7.22879	2.87582	0	5.01033	5.20185	5.29253	5.31463	5.75713	3.60047	8.18566	0	8.06913	4.20317	3.04744	4.17595	5.99222	6.87185	4.30514	6.01485	2.68506	3.04461
ENSG00000131470|PSMC3IP	PSMC3IP	PSMC3 interacting protein	0	4.76637	2.51598	6.05691	0	5.1377	2.99276	0	5.07307	3.66672	0	0	0	0	0	0	0	0	1.08186	4.33998	3.70488	0	4.92054	4.11264	0	2.41424	5.96277
ENSG00000100911|PSME2	PSME2	proteasome activator subunit 2	6.36896	4.16312	0.634769	4.34966	1.90328	0	0	0	0	0	2.95644	1.14253	5.03502	0.97378	0	0	3.45329	0	4.20401	5.57918	4.60918	5.55587	2.25391	5.65266	4.07639	0	5.4837
ENSG00000128789|PSMG2	PSMG2	proteasome assembly chaperone 2	5.70765	6.00183	2.97607	2.84823	4.02636	5.68198	0	5.72985	6.36543	0	0	0	0	0	0	0	0	0	5.17035	4.79631	3.97806	0	0	3.85067	5.60081	6.98638	0
ENSG00000146676|PURB	PURB	purine rich element binding protein B	2.43593	0	2.74995	1.08556	2.01029	2.55831	0	2.433	3.15891	0.429133	1.17637	0	0	0	0	0	0	0	2.1495	1.5538	1.33424	0	1.76956	0.316212	0	2.52329	1.82198
ENSG00000255857|PXN-AS1	PXN-AS1	PXN antisense RNA 1	4.79152	0	0	3.5548	3.14545	0	0	5.47534	0	0	0	0	0	0	0	0	0	0	6.76468	4.85774	3.86674	4.7157	0	0	5.95981	6.05215	6.73469
ENSG00000121350|PYROXD1	PYROXD1	pyridine nucleotide-disulphide oxidoreductase domain 1	5.23787	6.13809	4.61033	4.42365	5.35505	0	0	4.85121	3.40141	7.05767	0	0	0	0	0	0	0	0	5.88061	0	0	4.16342	0	7.4748	4.6412	3.7246	6.11659
ENSG00000156675|RAB11FIP1	RAB11FIP1	RAB11 family interacting protein 1	3.50612	1.85783	1.17861	2.17027	0	0	0	3.383	3.39759	4.22546	0	0	0	0	0	0	0	0	2.70935	1.67051	0	1.99029	1.76663	1.82519	0.837422	1.79205	0
ENSG00000206418|RAB12	RAB12	RAB12, member RAS oncogene family	4.69669	0	0.930615	3.81286	0	0	0	0	0	0	0	0	4.35641	0	1.6515	0	0	0	3.69056	3.27067	3.23438	0	4.77581	3.10763	2.80726	0	5.04852
ENSG00000157869|RAB28	RAB28	RAB28, member RAS oncogene family	0	0	3.84263	0	3.3748	0	0	2.47506	0	4.90637	0	0	0	0	0	0	0	0	2.71252	2.11549	3.12396	2.59389	0	4.42587	3.3234	4.0699	0
ENSG00000100228|RAB36	RAB36	RAB36, member RAS oncogene family	0	0	2.00535	0	0	0	1.10384	0	0	3.48151	0	0	0	0	0	0	0	0	2.54346	1.24139	2.32261	0	3.01245	3.52395	3.70985	0	3.57909
ENSG00000272968|RBAK-RBAKDN	RBAK-RBAKDN	RBAK-RBAKDN readthrough	4.55545	5.15199	5.30964	3.92918	0	0	0	0	4.70944	0	0	0	0	0	0	0	0	0	0	0	0	0	0	0	0	0	0
ENSG00000056586|RC3H2	RC3H2	ring finger and CCCH-type domains 2	0.224666	1.5379	4.35283	1.64734	5.09119	2.6975	2.37559	0	6.525	0	2.84712	0	0	0	0	0	0	0	3.68376	1.44755	2.12979	3.85918	2.93132	1.57918	3.04282	1.58625	0
ENSG00000183324|REC114	REC114	REC114 meiotic recombination protein	0	0	0	0	2.50499	0	6.459	0	0	0	0	4.42812	4.96921	0	0	7.63659	0	8.85197	6.27046	5.35695	5.24036	8.65334	6.05349	4.69647	6.33305	5.32634	7.37222
ENSG00000049541|RFC2	RFC2	replication factor C subunit 2	3.46598	2.44557	4.80531	4.93032	6.04781	7.47354	3.61048	4.38074	6.17047	0	0	0	0	0	0	0	0	0	5.50066	0	3.22032	0	5.06903	2.99847	5.21066	4.62211	0
ENSG00000128253|RFPL2	RFPL2	ret finger protein like 2	2.90111	4.82622	6.7148	5.7259	4.76226	5.09304	5.79232	0	5.34466	7.29248	5.42417	7.65352	7.32069	0	0	0	0	0	7.33655	6.0828	6.60298	9.12128	7.83923	8.9808	8.12086	7.09098	6.60316
ENSG00000223638|RFPL4A	RFPL4A	ret finger protein like 4A	2.75095	4.18995	4.43214	4.35561	4.63595	3.55779	6.77068	3.40583	4.88458	4.26552	5.63706	9.26287	6.08308	3.88422	4.00734	0	0	0	6.27345	7.54154	6.3026	9.35293	6.43131	6.69337	7.70093	6.68453	5.66909
ENSG00000229292|RFPL4AL1	RFPL4AL1	ret finger protein like 4A like 1	0	2.61241	3.81329	3.44585	5.05374	3.34932	6.58326	4.3176	4.5244	6.18841	6.28889	10.4649	6.58861	0	0	0	4.95366	0	5.99745	7.72853	6.81263	8.90714	4.91647	6.57655	7.67879	6.41737	3.82216
ENSG00000116741|RGS2	RGS2	regulator of G protein signaling 2	8.42093	7.76207	7.49442	7.7656	7.88494	7.46515	11.6426	7.89349	9.02377	8.04001	8.88247	10.2031	9.29679	9.23381	7.31834	10.717	6.36693	11.8859	8.32611	7.95435	8.94595	9.70338	9.00825	10.3089	9.20417	9.28472	9.14125
ENSG00000172602|RND1	RND1	Rho family GTPase 1	2.32558	3.12406	4.86552	2.78149	3.80895	4.09076	8.55519	3.98677	3.08169	6.05113	4.40963	4.92919	4.22345	8.1993	0	7.47589	1.32085	8.97096	3.76125	6.22037	7.09195	7.03052	4.24062	5.16661	6.2449	4.67325	4.26859
ENSG00000233913|RPL10P9	RPL10P9	ribosomal protein L10 pseudogene 9	4.38546	7.88728	7.88616	7.13791	8.23461	7.66858	3.77016	4.91737	5.39945	4.87056	3.31367	4.35124	3.84714	3.07852	5.22114	3.06963	4.55199	3.92136	5.00962	4.39087	6.16767	5.83077	5.2763	4.51848	5.2572	4.20158	5.40577
ENSG00000223508|RPL23AP53	RPL23AP53	ribosomal protein L23a pseudogene 53	4.77952	4.90519	2.1445	6.97876	5.16626	6.61895	0	4.69805	4.80788	0	0	0	0	0	0	0	0	0	6.18768	3.6158	6.44203	6.11595	0	4.95971	3.26983	5.75321	5.69465
ENSG00000102104|RS1	RS1	retinoschisin 1	0	1.98681	3.21715	2.92634	3.33997	0	0	0	0	0	0	4.53743	3.73826	0	0	0	0	3.70548	4.62669	2.72044	2.79319	2.952	3.56562	3.46751	5.05121	0	0
ENSG00000156876|SASS6	SASS6	SAS-6 centriolar assembly protein	3.87088	3.30634	5.22107	4.50765	5.14651	5.61857	7.8594	2.2245	5.09591	6.72437	5.73355	7.49162	5.70743	7.80502	4.46942	7.86327	2.9733	7.35851	5.73256	5.81216	6.13498	7.27262	6.58052	5.83173	7.05386	4.97266	5.82542
ENSG00000000457|SCYL3	SCYL3	SCY1 like pseudokinase 3	0	0	0	3.6046	0	0	1.61798	0	0	0	0	0	0	0	0	0	0	0	0	3.23576	2.84895	3.34176	3.13065	3.74976	0.980646	4.07031	3.85036
ENSG00000204370|SDHD	SDHD	succinate dehydrogenase complex subunit D	6.56192	6.31724	4.3141	5.77152	5.42959	0	0	4.40838	5.6804	5.16188	5.77737	0	0	0	0	0	0	0	5.32375	1.12569	5.27561	2.92658	5.504	4.778	5.67399	5.05487	0
ENSG00000104205|SGK3	SGK3	serum/glucocorticoid regulated kinase family member 3	3.21879	0	3.80384	2.53058	2.67105	0	0	3.51389	0	0	0	2.44537	1.08986	0	0	0	0	0	0	0	0	0	0	0	0	0	0
ENSG00000164054|SHISA5	SHISA5	shisa family member 5	0	1.12527	1.3958	0	0	3.31872	4.35965	0	0	0	0	0	0	0	0	0	1.42069	0	2.90094	2.63883	4.29517	3.27261	4.56274	0	0	3.55423	5.44467
ENSG00000064651|SLC12A2	SLC12A2	solute carrier family 12 member 2	1.34402	3.42446	0.759086	2.42096	1.49868	1.73851	4.92511	0	0	3.07067	4.30617	4.68982	3.17105	5.97603	0	4.24974	0.551405	3.53887	3.08145	3.78975	2.77195	4.12566	3.48224	3.00817	4.51092	1.05608	1.50194
ENSG00000122696|SLC25A51	SLC25A51	solute carrier family 25 member 51	0	0.906508	0	0	0	0	0	0	0	1.65854	0	3.10026	0	0	4.45945	4.72765	1.53225	0	0	2.77982	1.96449	3.01749	3.59645	4.22338	0	4.32735	2.4897
ENSG00000134802|SLC43A3	SLC43A3	solute carrier family 43 member 3	0	0	0	0.500594	0.834181	1.66911	2.08653	0	0	0	3.93975	5.48516	0	3.02824	0	5.216	0	6.53698	3.4463	2.52057	2.71944	4.74129	3.87032	4.91866	5.57917	0	2.93443
ENSG00000033867|SLC4A7	SLC4A7	solute carrier family 4 member 7	2.38037	3.07042	3.84422	2.89491	4.69406	3.58913	7.80885	4.10373	4.11516	5.7584	4.14409	6.77634	4.72852	7.10992	3.32172	7.24052	2.46069	6.51497	6.895	4.9013	4.59003	5.14142	4.66672	4.37319	7.00214	5.38753	5.30591
ENSG00000103064|SLC7A6	SLC7A6	solute carrier family 7 member 6	3.06163	4.24929	5.04606	2.58771	6.31606	4.84835	0	0	0	0	4.97642	0	0	0	0	0	0	0	5.68058	2.79058	2.36318	2.86828	3.37785	4.67699	2.81716	0	3.52051
ENSG00000149346|SLX4IP	SLX4IP	SLX4 interacting protein	0.287404	0.168307	0	0	0	0	3.15041	2.6882	1.86129	0	0	2.77071	1.3139	4.25678	0	3.01033	0	5.26787	2.18655	2.25895	1.53807	2.98849	0	3.86481	2.97639	1.86258	3.12246
ENSG00000080503|SMARCA2	SMARCA2	SWI/SNF related, matrix associated, actin dependent regulator of chromatin, subfamily a, member 2	3.28435	3.25119	2.63276	3.04591	2.70492	4.3128	7.57608	0.584432	4.91615	5.09446	4.39732	5.92319	3.74128	7.38766	3.98165	5.56874	0.554887	6.14865	4.35497	4.58086	4.73215	4.96275	5.28119	5.91052	6.09952	3.73453	4.89482
ENSG00000214097|SMCO1	SMCO1	single-pass membrane protein with coiled-coil domains 1	0	1.78061	3.51329	4.36887	0	4.26982	0	0	3.19822	2.89587	0	0	0	0	0	0	0	0	5.51739	4.02954	3.0985	5.5321	5.15057	4.28823	5.41865	3.54876	0
ENSG00000185669|SNAI3	SNAI3	snail family transcriptional repressor 3	0	0	0	0	0	0	0	2.98984	0	0	0	4.42073	0	5.12485	0	6.4707	0	3.50925	0	0	0	0	0	0	0	0	0
ENSG00000274211|SOCS7	SOCS7	suppressor of cytokine signaling 7	3.34358	0	2.12236	2.19295	1.51676	3.80772	0	1.29763	0	0	2.05482	3.06466	1.28185	4.31815	0	0	0	0	2.62895	2.36189	2.59982	3.87851	3.1464	2.61405	1.89905	3.13309	2.74494
ENSG00000100485|SOS2	SOS2	SOS Ras/Rho guanine nucleotide exchange factor 2	1.3438	0	2.91777	0	0	0	0	0	0	0	0	2.62437	0	0	0	2.97223	0	3.56262	2.59657	2.7554	2.43721	3.2119	1.99206	0	3.36945	1.93203	0
ENSG00000263465|SRSF8	SRSF8	serine and arginine rich splicing factor 8	0	1.45169	1.76677	2.07944	3.87814	1.21767	0	0	0	0.941477	2.94417	4.9015	3.64705	0	0.626329	0	0	0	2.98149	3.78801	2.23904	5.47255	4.91982	3.06964	6.94504	0	1.49188
ENSG00000284438|SSU72P7	SSU72P7	SSU72 pseudogene 7	3.93174	2.48402	3.74736	6.75805	5.122	5.32109	2.42266	4.05698	4.37075	3.96076	4.99155	7.13478	5.22394	0	4.44722	2.68617	1.305	0	5.97263	6.39106	6.73093	6.81262	4.97974	5.16083	7.01063	5.85246	5.60673
ENSG00000242294|STAG3L5P	STAG3L5P	stromal antigen 3-like 5 pseudogene	5.03222	4.17468	4.08121	3.86559	0	0	0	0	0	0	0	0	0	0	5.27873	0	0	0	5.13064	0	5.14092	5.15565	6.76215	4.7039	5.95589	6.00743	5.62059
ENSG00000168610|STAT3	STAT3	signal transducer and activator of transcription 3	6.0867	3.43338	3.88823	1.72953	3.122	2.7117	3.0662	0	0	2.12121	4.91513	0	0	0	3.53818	3.4142	0	0	0	1.31002	0	0	0	0	0	0	0
ENSG00000117632|STMN1	STMN1	stathmin 1	8.48383	6.3329	7.10115	7.64969	7.61069	7.47587	3.28253	8.74428	7.26956	0	0	0	2.64547	4.40046	6.03784	0	2.38013	0	6.26839	5.36276	6.79629	6.41402	6.19334	6.75974	5.48834	6.52595	6.93499
ENSG00000157303|SUSD3	SUSD3	sushi domain containing 3	4.35213	3.28866	0	3.26428	0	6.76933	0	0	0	0	0	7.19501	6.14584	0	0	0	0	0	6.45953	3.78138	5.46729	5.25601	3.61284	5.74756	4.45127	4.01532	0
ENSG00000178691|SUZ12	SUZ12	SUZ12 polycomb repressive complex 2 subunit	4.36361	3.63833	4.17091	0.961172	2.57451	4.54289	0	3.37277	3.70214	4.42925	3.79	0	1.02213	0	1.60862	0	5.43593	0	3.32358	4.43585	2.6417	4.21345	2.68707	1.98414	3.46144	3.02188	3.86031
ENSG00000078269|SYNJ2	SYNJ2	synaptojanin 2	0.395939	0	0	0	0	0.720678	2.78469	0	0.780874	0	0	0	0	0	0	2.89615	0	0	0	0.841343	4.59648	3.04686	2.77607	2.81842	2.41967	0	2.38368
ENSG00000249156|TAF11L12	TAF11L12	TATA-box binding protein associated factor 11 like 12	0	0	0.0996601	0	0	0	0	0	0	4.99769	5.83789	2.58679	1.19493	0	0	0	0	0	0	3.18633	3.23793	7.08086	3.63994	3.92129	0	5.05492	0
ENSG00000185222|TCEAL9	TCEAL9	transcription elongation factor A like 9	7.90496	8.17757	8.30167	8.41109	9.01732	7.93909	0	5.87668	8.88744	5.37568	0	2.72094	7.46022	2.05339	7.21538	0	5.58711	0	6.67546	7.47911	7.26713	7.06755	7.0913	7.66752	5.69189	7.33043	7.84504
ENSG00000071564|TCF3	TCF3	transcription factor 3	1.61366	0	2.94776	1.44315	1.08301	2.5419	0	0	0	0	0	4.22529	1.75848	2.50001	0	0	2.4866	3.29889	1.37022	1.64904	3.49794	0	0	3.79291	2.09543	2.39444	4.21958
ENSG00000100721|TCL1A	TCL1A	TCL1 family AKT coactivator A	8.63155	8.85021	8.54261	8.74535	8.79895	9.58447	10.753	8.3876	9.78708	8.82051	9.6988	9.90288	8.01201	10.1557	6.48272	11.8091	4.65584	12.1232	10.0319	9.16623	10.4122	10.6861	10.0307	9.54722	9.83081	9.8928	9.11597
ENSG00000182459|TEX19	TEX19	testis expressed 19	5.55679	0	1.98395	4.15683	1.94966	4.54156	0	0	0	0	0	4.58053	0	4.58126	4.15026	0	5.47301	0	3.91952	4.0157	4.41726	5.52258	0	2.99358	2.11384	4.14323	0
ENSG00000008196|TFAP2B	TFAP2B	transcription factor AP-2 beta	0	0	0	0	0	0	2.49568	0	0	0	0	4.79527	0	3.4951	2.86201	2.60203	0	3.77696	0	2.39688	1.0423	0	2.04877	0.687634	1.10015	0	2.98766
ENSG00000090447|TFAP4	TFAP4	transcription factor AP-4	0	0	0.487505	0	0	0	4.53191	1.09966	2.92434	0	0	4.61701	0	5.07862	0	4.62401	1.40053	3.62263	0	0.61527	2.82859	2.64574	3.67332	2.97007	5.42196	0	0
ENSG00000029639|TFB1M	TFB1M	transcription factor B1, mitochondrial	4.8251	4.78357	4.88805	4.56679	4.84596	5.57966	0	4.60355	3.07374	2.66768	0	0	6.60098	0	0	0	4.58144	3.81188	5.3206	6.0952	5.8265	5.62269	4.95917	6.44492	4.3541	5.3008	4.66014
ENSG00000135457|TFCP2	TFCP2	transcription factor CP2	4.36338	0	2.9197	2.24057	1.96815	0	0	0	0	0	0	0	2.82331	0	0	0	2.92515	0	0	0	0	0	0	0	0	0	0
ENSG00000168286|THAP11	THAP11	THAP domain containing 11	6.48834	3.67958	5.89279	6.86818	7.83148	6.37214	3.96738	5.66223	6.25251	6.71099	5.5583	4.51265	4.94058	2.3892	1.89268	0	0	0	7.03262	6.00265	6.27367	6.04463	7.05069	5.93531	5.10162	5.03162	7.31256
ENSG00000172673|THEMIS	THEMIS	thymocyte selection associated	0	0	0	0	0.695154	0	0	0	0	0	0	4.25084	0	0	1.06123	0	0	0	2.59386	2.80812	3.0446	2.92127	3.01009	3.03028	3.36344	2.3024	3.84049
ENSG00000075131|TIPIN	TIPIN	TIMELESS interacting protein	5.93462	6.75861	6.62929	6.24984	5.98045	7.60924	5.8304	6.96658	7.25923	6.65596	5.05607	4.28488	2.95925	2.90578	5.22337	4.13447	2.58792	4.7655	7.05185	6.00277	7.02212	7.43165	7.43188	6.60963	5.48443	6.05675	5.51778
ENSG00000171914|TLN2	TLN2	talin 2	1.43578	0	0.621582	3.73771	1.11775	0	3.59588	2.7412	2.19525	0	0.654908	4.52223	2.94612	0	2.65355	4.53383	0	5.03101	1.7485	2.32704	2.12321	2.18007	2.93693	3.75808	3.50199	1.60236	2.28016
ENSG00000185475|TMEM179B	TMEM179B	transmembrane protein 179B	5.85905	5.94255	2.71852	5.81995	2.21931	0	0	5.00261	0	3.97714	0	0	0	0	1.78245	0	0	0	3.93511	2.58661	5.46412	4.41189	4.89327	6.17577	4.50405	6.16305	0
ENSG00000164484|TMEM200A	TMEM200A	transmembrane protein 200A	0	0	0	0	0	0	3.92042	0	0	0	0	3.75061	0	3.96831	0	3.99746	0	3.7798	0	1.60188	1.58484	5.01572	3.45192	0	2.71763	0	0
ENSG00000230091|TMEM254-AS1	TMEM254-AS1	TMEM254 antisense RNA 1	5.00703	2.21813	4.4137	1.79592	5.50624	0	0	0	0	0	0	0	0	0	0	0	2.75604	0	1.74625	3.97151	4.16535	4.11487	2.64608	3.4232	1.59566	2.60443	3.75561
ENSG00000164841|TMEM74	TMEM74	transmembrane protein 74	0	0	0	0	0	0	2.39903	1.2816	2.38691	0	2.97921	5.59355	0	2.82631	0	0	0	4.67203	1.87154	2.16258	1.52071	3.38314	0.681414	2.48989	4.20368	0	0
ENSG00000230311|TOMM20P4	TOMM20P4	TOMM20 pseudogene 4	4.40837	3.6968	4.97977	4.9066	2.18757	6.16314	4.28883	4.44376	6.0885	2.19686	0	1.15899	0	0	1.13068	0	0	0	2.6732	4.94363	7.05179	2.98144	6.56099	4.94076	0.428107	4.59531	5.81748
ENSG00000124191|TOX2	TOX2	TOX high mobility group box family member 2	3.39476	3.15403	4.29642	4.23786	4.11418	4.28429	6.37451	0	4.14284	6.2458	4.13203	5.68798	5.91051	6.53643	0	6.81728	0	5.45726	4.5544	5.16516	5.71575	5.21358	5.58397	5.80585	5.83168	3.60935	4.2928
ENSG00000164938|TP53INP1	TP53INP1	tumor protein p53 inducible nuclear protein 1	0	0	0	0	0	0	3.28642	0	0	0	0	3.77726	0	0	0	2.94447	0	0	0	2.45927	1.80504	2.01338	3.46816	2.67349	2.84247	0	0
ENSG00000146242|TPBG	TPBG	trophoblast glycoprotein	2.9255	0	4.59971	3.47228	4.96402	5.10187	0	3.01587	3.86303	0	3.72107	0	0	0	0	0	0	0	2.85064	2.94924	3.20517	0	0.992066	2.3057	2.93462	3.38381	0
ENSG00000188001|TPRG1	TPRG1	tumor protein p63 regulated 1	0	0	3.44923	0	4.87091	0	0	0	0	0	0	0	0	6.23497	0	5.96456	0	7.93773	5.35956	3.62259	2.21662	6.73763	0	2.75858	7.2301	5.0915	0
ENSG00000204599|TRIM39	TRIM39	tripartite motif containing 39	0.413701	2.26778	2.16875	1.3213	2.52739	2.56738	0	0	2.34774	1.9858	3.60292	0	0	0	0	0	0	0	3.3807	2.86515	2.00166	3.25362	2.99064	2.48307	0	3.7156	4.3766
ENSG00000144010|TRIM43B	TRIM43B	tripartite motif containing 43B	0	2.25737	3.38129	1.51391	3.40636	4.39639	3.37586	0	3.51091	5.48579	5.43215	7.49259	3.79581	0	0	0	0	0	4.67182	4.48962	3.946	7.28691	5.54586	5.64771	7.08139	2.50539	4.48576
ENSG00000183718|TRIM52	TRIM52	tripartite motif containing 52	3.73292	0	2.30995	1.03326	1.47969	3.99754	0	0	0	0	0	1.15166	0	0	0	0	0	2.59842	1.21153	3.64918	1.42689	2.59575	2.61635	2.65618	2.71689	0	2.35225
ENSG00000121486|TRMT1L	TRMT1L	tRNA methyltransferase 1 like	2.39689	0	3.08661	1.34337	1.38397	0	1.22485	2.35327	0	0	0	0	0	0	0	0	0	0	2.13429	2.78919	0.938965	3.94555	0	1.42824	3.25712	2.87871	0
ENSG00000170892|TSEN34	TSEN34	tRNA splicing endonuclease subunit 34	4.71073	0	4.21945	2.94478	0	4.887	0	0	0	3.94782	0	0	0	0	0	0	0	0	3.71315	2.88926	3.93287	5.38463	4.74504	3.03147	3.38165	0	3.75947
ENSG00000113638|TTC33	TTC33	tetratricopeptide repeat domain 33	0.771333	2.5741	2.6273	0	0	2.85308	3.67981	1.40218	0	0	0	0	0	0	0	0	0	0	2.13129	1.11928	1.59678	3.68923	2.42456	2.76124	1.96844	3.0507	0
ENSG00000261456|TUBB8	TUBB8	tubulin beta 8 class VIII	5.43136	6.29571	6.29111	6.70643	6.59893	5.20934	11.5636	4.86605	7.51598	7.87465	7.67	7.23416	9.56911	8.43842	5.51995	10.098	2.91222	11.1316	7.4753	6.468	7.11435	8.67625	7.15202	8.63391	8.82492	8.23644	6.61882
ENSG00000173213|TUBB8B	TUBB8B	tubulin beta 8B	5.50648	6.9408	5.16647	6.03592	6.44178	5.93068	10.5921	3.08011	7.71789	8.16152	7.7534	6.65456	8.88079	7.41907	5.95813	8.54547	1.98996	10.0163	7.61586	6.55209	7.26884	7.96136	7.19633	8.06803	7.96503	7.34024	6.31622
ENSG00000160201|U2AF1	U2AF1	U2 small nuclear RNA auxiliary factor 1	6.96214	7.20278	6.67048	6.82346	6.29254	6.73805	0	6.36123	6.97499	2.07268	3.68957	1.2109	6.32069	3.52816	6.61514	0	4.56449	2.7338	6.72446	5.25946	5.30349	4.06131	5.17637	4.97451	4.55673	6.22896	5.70648
ENSG00000275895|U2AF1L5	U2AF1L5	U2 small nuclear RNA auxiliary factor 1 like 5	7.09725	7.29058	5.87666	7.18893	6.38272	7.08925	0	6.51962	6.90443	3.59654	3.7965	1.21212	6.26662	2.15495	6.67141	0	4.67532	2.72833	6.66856	5.17886	5.11873	4.08605	5.19939	4.73536	4.66663	6.18263	5.72165
ENSG00000175931|UBE2O	UBE2O	ubiquitin conjugating enzyme E2 O	2.62823	2.20843	0	1.39874	0	0	1.97065	0	0	1.5566	0	4.19864	4.22854	2.99873	2.51456	4.22187	4.64313	2.96163	0.880664	0.789097	2.20549	3.03537	2.71963	1.9113	2.19955	0	2.76711
ENSG00000140367|UBE2Q2	UBE2Q2	ubiquitin conjugating enzyme E2 Q2	3.97653	5.3021	3.95419	4.96504	5.67561	6.22763	8.03102	3.30686	0	7.08199	5.81461	8.55903	7.62437	7.20696	1.28355	8.30648	3.6497	8.65721	6.74328	5.8735	7.17325	7.40007	7.46632	5.43597	7.41115	5.22491	6.21451
ENSG00000157741|UBN2	UBN2	ubinuclein 2	3.29848	2.69866	3.609	2.87703	3.17263	4.49927	0	1.70222	1.06037	1.37612	2.69239	2.9084	3.40257	3.10485	1.61702	0	2.99453	2.80756	3.08428	5.15945	2.46631	2.75511	2.55801	3.33633	2.76545	3.00692	4.03981
ENSG00000130717|UCK1	UCK1	uridine-cytidine kinase 1	2.62776	0	3.15006	1.30176	0	5.41718	0	5.1779	3.93149	0	0	0	5.70431	0	0	0	0	0	2.92151	4.83099	4.36542	3.38197	5.09355	3.5373	5.935	5.02053	4.42365
ENSG00000276043|UHRF1	UHRF1	ubiquitin like with PHD and ring finger domains 1	3.16292	2.68601	2.30797	3.59039	4.94043	5.13046	8.252	2.26325	5.30726	5.77964	7.51772	7.39191	6.27859	6.79167	1.0694	8.96431	0	7.95527	4.88929	5.89225	4.73373	7.22075	6.1962	5.16068	7.03419	4.2059	5.03091
ENSG00000137766|UNC13C	UNC13C	unc-13 homolog C	2.40678	2.99658	3.67709	3.04888	4.40314	4.63439	7.04931	1.37525	4.26189	5.38429	4.41559	6.50891	3.05954	5.20669	1.62395	6.05078	2.22882	6.73985	4.64283	5.23171	5.25167	5.76935	5.8967	4.81577	5.69094	4.63297	3.96068
ENSG00000245248|USP2-AS1	USP2-AS1	USP2 antisense RNA 1 (head to head)	4.2366	0	1.59661	0	2.87545	0	0	0	0	0	3.08796	0	5.44537	0	3.60341	0	0	0	5.23929	4.21856	3.8244	0	3.97797	2.13631	2.28952	2.84074	0
ENSG00000106346|USP42	USP42	ubiquitin specific peptidase 42	3.76671	1.9612	1.94691	1.09223	3.25021	0	0	0	0	0	0	1.40209	0	0	3.40923	0	0	0	1.58349	2.51046	1.11618	2.34324	3.90169	2.31154	0	2.85944	0
ENSG00000134215|VAV3	VAV3	vav guanine nucleotide exchange factor 3	1.92262	2.25099	2.95859	2.57029	4.28297	4.53295	6.78929	0	3.69455	4.7658	3.86248	6.55809	0	7.29815	0	6.50413	2.1474	6.0751	5.25319	4.81017	4.38025	5.29342	5.47158	5.02457	5.78336	3.36342	4.68554
ENSG00000139668|WDFY2	WDFY2	WD repeat and FYVE domain containing 2	1.68937	4.45367	4.38635	4.56216	4.00725	4.98825	0.85289	2.99907	2.47249	3.05206	4.08783	2.6972	3.69423	0	4.15601	0	1.48877	1.96226	3.86623	4.86648	5.04502	5.42416	5.46016	5.22869	5.61538	3.35568	4.10813
ENSG00000091157|WDR7	WDR7	WD repeat domain 7	0.140832	0	0	0	0	0	5.98256	2.3378	0	0	0	3.51583	0	3.20124	0	2.83902	0	6.35821	4.12323	4.77546	1.5914	3.64483	2.60531	1.18032	3.26157	1.38622	2.62415
ENSG00000214102|WEE2	WEE2	WEE2 oocyte meiosis inhibiting kinase	5.83147	6.4037	6.39193	6.58622	7.16438	8.10229	11.2222	1.47347	7.21386	7.72879	8.88776	9.37398	8.15054	8.8127	5.66368	11.3084	3.4921	10.6361	7.59645	7.59693	7.96207	9.46259	8.72625	8.06269	9.18296	7.62421	8.42689
ENSG00000184575|XPOT	XPOT	exportin for tRNA	4.52194	3.93523	2.00696	4.23784	3.25316	3.44096	0.754173	1.2961	2.349	1.80132	4.38275	3.43037	3.33144	4.18599	0	3.69838	0	0	3.60959	3.29186	2.86332	4.8311	3.24419	3.49067	3.60433	3.37993	3.53159
ENSG00000247271|ZBED5-AS1	ZBED5-AS1	ZBED5 antisense RNA 1	0	0	0	0	0	0	0	0	4.85215	0	5.67322	0	0	0	0	0	0	0	3.8906	0	2.46447	0	3.91319	4.25273	0	4.6563	5.39321
ENSG00000176261|ZBTB8OS	ZBTB8OS	zinc finger and BTB domain containing 8 opposite strand	6.27265	3.83677	1.02589	6.12804	2.07234	3.57376	0	4.86807	5.51847	0	0	0	0	0	0	0	0	0	4.55033	4.9503	2.82167	4.09152	6.00779	4.32936	4.43313	0	0
ENSG00000147905|ZCCHC7	ZCCHC7	zinc finger CCHC-type containing 7	3.17159	2.85097	3.30785	3.70375	3.65788	3.44537	6.47912	1.04583	4.64806	3.40831	0	5.29348	5.80905	5.68622	0	5.83744	4.39994	6.68365	4.29131	4.42315	5.6966	4.14626	5.466	5.3345	5.3635	4.73681	4.32269
ENSG00000257267|ZNF271P	ZNF271P	zinc finger protein 271, pseudogene	3.13916	0	2.70623	4.83289	0	0	0	1.97304	0	0	0	0	0	0	0	0	1.11764	0	3.41818	3.77872	3.06432	1.34376	3.97809	3.08492	3.07956	4.0937	2.40778
ENSG00000275004|ZNF280B	ZNF280B	zinc finger protein 280B	3.00296	3.05695	4.0918	3.95027	4.91742	4.44628	6.81153	2.88979	4.16257	6.17027	5.36459	6.51449	3.53222	6.71249	3.97703	5.711	2.31909	5.51884	4.83099	5.06154	5.16023	6.20948	6.17176	6.30048	5.63848	4.87086	3.61633
ENSG00000088876|ZNF343	ZNF343	zinc finger protein 343	0	0	0	3.03466	0	0	0	0	0	0	4.83125	0	2.85778	3.8286	0	4.96348	0	0	3.35365	0	4.20212	0	3.86045	4.24825	2.17153	2.70959	2.39192
ENSG00000197937|ZNF347	ZNF347	zinc finger protein 347	2.81218	3.30535	0	0	4.82022	3.6904	0	0	0	0	0	0	2.84659	0	3.26148	0	0	0	1.46374	1.09599	1.51421	1.84484	1.34816	1.36659	5.21658	4.74824	0
ENSG00000204519|ZNF551	ZNF551	zinc finger protein 551	1.01322	0	0.774864	1.22562	2.57233	0	0	0	0	0	0	0	3.6079	0	0	0	0	0	4.42121	3.25767	2.54606	0	3.30102	1.88232	2.35333	2.1817	2.61729
ENSG00000197123|ZNF679	ZNF679	zinc finger protein 679	5.91673	6.57147	7.44176	6.33629	5.29493	5.61343	0	5.85609	6.39202	6.99696	5.85111	6.65495	6.25501	0	4.13384	0	0	0	7.97804	8.17282	8.60563	6.62087	8.47264	8.67038	7.32948	6.8866	7.02186
ENSG00000185037|ZNF733P	ZNF733P	zinc finger protein 733, pseudogene	3.10572	1.28049	3.53041	2.37567	0	0	0	3.4682	5.11235	3.07354	0	0	0	0	0	0	0	0	4.60703	2.99079	0	4.93918	4.11328	3.05948	1.60748	2.28662	4.1993
ENSG00000204524|ZNF805	ZNF805	zinc finger protein 805	0	0	0	0.770052	0	1.62002	0	0	0	2.15938	0	0	0	0	0	0	0	0	1.9791	1.35542	0.980714	2.31341	2.72574	2.10297	1.18059	0.842374	0
ENSG00000197608|ZNF841	ZNF841	zinc finger protein 841	0	4.54673	0	0	4.029	7.4503	0	5.49298	0	0	7.49919	0	0	0	0	0	0	0	5.67491	4.82892	5.49774	6.68937	4.76631	0	0	5.60027	0
