# Supplementary material for: Evaluate the developmental competence of human 8-cell embryos by single-cell RNA sequencing
Source: Reprod Fertil. 2023 Apr 19;4(2):e220119. doi: 10.1530/RAF-22-0119 (PMC10160532; doi:10.1530/RAF-22-0119)
Supplement: Supplementary Table 3 [file supplementary_table_3.xlsx]

## Sheet: Sheet1
Gene	Normal	Control_2	Control_3	Control_F	Cluster
CDKL2	1.40706	0	0.306752	0	1		Cluster	Gene number	Maternal	Zygotic
CKMT2	3.36302	0.366051	0.595884	0	1	zygotic	1	68	17	13
GAREM2	1.36214	0	0	0	1		2	98	9	32
LINC01511	2.45079	0	0.431765	0	1		3	85	36	7
LINC01896	2.5988	0	0	0	1	zygotic	4	73	32	6
RAB36	2.21476	0.334226	0.629539	0	1
SCYL3	2.80091	0.600766	0.529395	0	1
ZBED5-AS1	2.73006	0	0.441104	0	1
ANKRD54	3.89149	3.72747	2.83116	0	3
AP4M1	2.47692	2.72801	2.44103	0	3	maternal
ARMH3	4.15065	3.27366	3.42507	0	3
ASF1B	3.00545	2.4694	2.42084	0	3	zygotic
BEX3	3.72986	5.00495	3.71527	0	3
CHCHD1	4.07882	5.53326	5.01528	0	3
CSRNP1	2.35783	2.4718	2.07743	0	3	maternal
DDB2	3.30607	2.89764	3.01693	0	3	maternal
DERL2	2.34034	2.37366	1.78626	0	3
DPPA2	4.43396	3.94738	3.60423	0	3	maternal
EAPP	3.41908	3.45232	3.88756	0	3
ENSG00000285043	2.36778	2.35345	1.49765	0	3
HILPDA	3.18907	3.88107	3.67587	0	3
ISOC1	2.29238	3.72145	3.6514	0	3	zygotic
MPG	3.57548	3.81588	3.03734	0	3
MUC20-OT1	3.89511	4.9143	4.59848	0	3
MYG1	3.34766	4.45893	3.17968	0	3	maternal
NIPBL-DT	1.68429	2.0739	2.24539	0	3
NTMT1	3.72609	6.03592	5.45609	0	3	maternal
ORC4	2.4663	2.37159	2.72982	0	3
PSMC3IP	2.94854	3.07949	3.02627	0	3
PSMG2	3.37584	4.54035	3.98889	0	3
PURB	1.27429	1.80667	1.69707	0	3	maternal
PYROXD1	3.55569	4.29417	4.1245	0	3
RAB11FIP1	1.39905	1.45214	1.92464	0	3	maternal
RC3H2	2.25109	2.59191	2.45854	0	3
RFC2	2.95792	4.86142	4.38106	0	3
RPL23AP53	4.67099	5.09886	4.10891	0	3
SDHD	3.9625	4.7324	4.39795	0	3
SLC7A6	3.12168	4.35151	2.76915	0	3	maternal
TPBG	2.06903	3.51056	2.85935	0	3	maternal
ZBTB8OS	3.4649	3.81824	3.37402	0	3
ANKRD13C	3.77875	2.1903	2.27749	0	4
ATP10A	1.77205	0.621374	0.617919	0	4
CDC42SE1	2.32107	1.34378	1.34344	0	4
COLGALT1	2.36399	1.53296	1.18634	0	4	maternal
ENSG00000215237	4.41765	2.19538	2.3358	0	4	zygotic
ENSG00000258454	4.77047	2.31221	2.74434	0	4	zygotic
ENSG00000285483	4.08637	1.56695	1.4354	0	4
ENSG00000285860	5.92505	4.08062	3.22141	0	4
KIAA0232	1.9771	0.469723	0.298914	0	4
KIAA1841	1.3036	0	0.970495	0	4
LINC00324	4.06069	3.17981	2.96199	0	4	maternal
LINC00958	3.17053	1.49346	1.32552	0	4	maternal
MCFD2	2.57714	1.63208	1.69087	0	4
PLA2G12A	2.09788	1.32881	1.75298	0	4	maternal
PRAMEF31P	3.17862	2.27934	1.45049	0	4	maternal
PXN-AS1	4.32795	1.91529	1.71658	0	4
RAB28	2.485	1.2029	1.43652	0	4	zygotic
SMCO1	4.06486	2.3221	2.03171	0	4
TRIM39	2.78523	1.87772	1.58887	0	4	maternal
TRMT1L	1.93023	1.36847	1.19613	0	4
TSEN34	3.42639	2.79366	2.13668	0	4	maternal
TTC33	2.08239	1.47097	1.39807	0	4
ZNF733P	3.08924	1.71538	2.15107	0	4	maternal
ZNF805	1.49781	0.398345	0.449799	0	4
ZNF841	3.67306	2.67101	2.19909	0	4	maternal
LRRC41	3.53399	3.31556	2.9415	0.106045	3
CRLF3	2.74058	3.20896	2.67599	0.0932493	3
ZNF271P	3.13878	1.77971	1.31191	0.159663	4
LINC01226	2.51389	0.108522	0.0690598	0.137881	1
NRF1	5.83588	5.2777	4.97162	0.328866	3	maternal
H2BC8	3.82401	1.9119	2.97705	0.218166	4	maternal
TMEM179B	4.2371	3.7599	3.209	0.254635	3
NORAD	3.64242	3.29556	3.23038	0.232519	3	maternal
SHISA5	2.96324	0.973297	1.0157	0.202956	4
ENSG00000269274	3.5427	4.16917	2.65311	0.24523	3	maternal
TOMM20P4	4.44363	4.39038	4.34096	0.327096	3
LINC01224	4.67208	4.29922	3.57943	0.367639	3	maternal
GCFC2	3.35529	2.1216	1.6823	0.272667	4
ACBD5	3.4038	3.9717	3.158	0.318088	3
KLF10	4.4646	3.95855	3.2085	0.42182	3
PRAMEF20	4.41697	2.4924	2.67398	0.441903	4	maternal
CCK	6.00158	5.87323	5.43956	0.659563	3
PIH1D1	5.95516	6.33521	5.94738	0.708262	3	maternal
TMEM254-AS1	3.11366	3.15684	2.0089	0.39372	3	maternal
GOLGB1	3.75112	3.21436	2.96951	0.483084	3	maternal
ENSG00000228506	2.89237	1.99735	1.27104	0.436368	4
ENSG00000267575	3.65677	2.60065	1.65496	0.553297	4
STAG3L5P	4.94191	2.85895	1.81933	0.754104	4
ENSG00000260793	1.95055	0	0	0.301063	1
FBXL3	4.66444	4.56588	3.40605	0.781922	3	zygotic
FUNDC2	2.63593	2.42836	2.08785	0.443694	3
LINC01882	6.3103	5.09369	4.76782	1.1033	4	maternal
ATP5PBP3	3.49665	0.20533	0.472679	0.616681	1	maternal
CCDC110	2.70398	0.536884	0.341654	0.48178	1
ENSG00000246308	3.78745	2.98109	2.70464	0.675386	4
MAPKAPK5-AS1	4.26385	4.28952	2.72969	0.777513	3
MYLK3	4.57025	4.94609	3.14751	0.841122	3	maternal
UCK1	4.38999	2.08279	2.15354	0.814901	4	maternal
TAF11L12	2.90236	0.01661	0.464906	0.540245	1
SYNJ2	2.09806	0.186103	0.442571	0.413736	1	maternal
PRNP	2.63604	2.55483	1.6258	0.520535	4	maternal
ENSG00000286949	3.27688	1.41868	0.902795	0.667557	4	maternal
ZNF551	2.50673	0.931005	0.592458	0.515414	1
DNAJC9-AS1	4.78702	4.31071	2.74318	0.985573	4
MRPS36	3.1393	4.54321	2.89113	0.667504	3
BICD2	2.19277	2.40511	1.53052	0.476347	3
GNPAT	3.62947	1.3278	1.75648	0.789644	4
ENSG00000236453	4.36264	0.637841	0.405899	0.977733	1
ENSG00000234509	1.73523	0	0.366984	0.405763	1
TRIM52	2.13611	2.09223	1.33142	0.535726	4
THEMIS	2.9905	0.115859	0.0737284	0.758866	1
PRANCR	3.51496	2.69747	1.71657	0.951997	4
PRAMEF34P	3.92272	1.13082	0.71961	1.0919	1	maternal
PRAMEF36P	3.8918	1.13593	0.722865	1.10496	1	maternal
RFPL2	7.53096	5.00389	4.8597	2.13917	4	maternal
RAB12	2.88165	1.57336	1.00123	0.858273	4	maternal
ZNF679	7.75093	6.19577	5.69231	2.43483	4	maternal
GLA	5.93945	5.77187	5.14053	1.8755	3
THAP11	6.19837	6.18875	5.99221	1.96216	3	maternal
IFRD1	4.52115	4.45506	3.18684	1.43478	4
TRIM43B	5.07338	2.49255	2.71095	1.61263	4
ENSG00000285201	3.09081	0	0	0.998826	1
PDP1	3.74591	2.11863	2.22392	1.21166	4
DEGS2	2.70407	1.52479	0.970322	0.941781	4	maternal
SUZ12	3.29216	3.37524	3.19371	1.15238	3	maternal
STMN1	6.30487	7.44236	6.49026	2.20913	3
PRAMEF1	5.84932	3.47525	2.71882	2.05295	4
PSME2	4.15721	2.9033	1.84755	1.51495	4	maternal
ALKBH3	3.64551	0	0.22509	1.33977	1
USP42	1.84734	2.00287	1.27456	0.687331	3	maternal
SRSF8	3.43416	1.73229	1.18795	1.3107	1
IGHA1	4.00773	0.734528	0.467427	1.53419	1
DERA	3.48187	1.3154	0.83707	1.35033	1
MDH2	5.25335	2.1772	2.7282	2.05671	1
TFB1M	5.39824	4.91486	4.06809	2.14204	4	maternal
ENSG00000237301	2.19715	0	0.793282	0.876783	1
WDFY2	4.77444	4.01451	3.4071	1.99978	4	maternal
ZNF347	2.06648	2.43803	1.55147	0.872581	3	maternal
C9orf64	3.02187	4.03562	2.56812	1.28109	3
ENSG00000276623	8.32829	6.84098	5.6297	3.59377	4	maternal
BBS5	2.58208	2.27186	1.44573	1.12545	4
MADD	2.36804	0	0.308172	1.03719	1	maternal
OOSP4A	3.82126	0	0	1.68407	1	zygotic
SUSD3	4.31013	2.94573	1.87456	1.90584	4
SOCS7	2.77852	2.1639	1.49499	1.23781	4
HNRNPCL2	7.11051	4.55665	4.33558	3.18353	4	maternal
CRLS1	2.75624	0	0	1.24352	1
KHDC4	4.09948	3.5756	2.6025	1.89936	4	zygotic
ACYP1	3.8304	3.32039	2.11298	1.77713	4	zygotic
MFSD5	3.24202	3.31588	2.1101	1.53782	4
USP2-AS1	2.7252	1.45144	0.923645	1.29268	1
RFPL4A	6.96108	3.98706	4.29419	3.31964	4	maternal
ENSG00000229015	8.49222	8.2292	7.35249	4.06019	3	maternal
RFPL4AL1	6.53968	3.04577	3.90309	3.14389	1	maternal
ENSG00000278996	3.06391	1.25574	1.54161	1.49916	1	maternal
SSU72P7	6.05751	4.56071	4.24874	2.97102	4	maternal
NCBP2AS2	8.65848	8.3088	7.72783	4.27263	3	maternal
PRAMEF27	8.24676	7.05531	6.15096	4.11069	4	maternal
TCEAL9	7.12394	8.29195	7.10759	3.57672	3	maternal
ELMO2	3.94287	2.11826	2.2303	1.99031	1	maternal
DANCR	3.84319	6.40457	5.52562	1.94072	3
H3Y1	9.59814	8.55419	8.56627	4.87345	3	maternal
PRAMEF12	6.08113	3.91123	3.32143	3.12408	1	maternal
ENSG00000280441	3.93344	1.87146	2.17507	2.03462	1	maternal
GDAP2	2.31844	0.470785	0.957011	1.22658	1
CHFR	1.57911	0.600859	0.382365	0.839216	1
HNRNPCL3	7.98778	6.21343	6.01743	4.35053	4	maternal
ENSG00000233836	3.04567	2.88307	1.83468	1.67609	4	maternal
HNRNPCL4	7.53719	5.82662	5.52269	4.17441	4	maternal
PRAMEF5	8.41434	8.86389	7.40559	4.66899	3	maternal
FLOT1	6.02079	4.44313	4.1665	3.3566	4
KIFAP3	1.85711	0.168754	0.741468	1.05105	1
TP53INP1	1.69576	0	0.298765	0.960247	1	zygotic
LONRF1	1.62456	0	0.323134	0.932087	1	zygotic
CCDC186	5.82226	4.61817	4.56649	3.40996	4
TIPIN	6.51209	6.52701	6.58193	3.83731	3	maternal
FAM189A2	2.8555	0.328173	0.770168	1.68467	1
XPOT	3.53851	3.56602	2.83297	2.09231	4	zygotic
REC114	6.14474	0.417498	0.852862	3.69799	1
RS1	2.79741	1.91171	1.21654	1.7116	1
LRRC49	1.40718	0	0.646596	0.870189	1	zygotic
COX16	7.14229	8.26762	7.69126	4.53723	3	maternal
U2AF1L5	5.28421	6.8209	5.8879	3.38696	3
SOS2	2.03273	0.710262	0.451985	1.30846	1	zygotic
EGLN2	3.59682	4.17454	2.65653	2.33684	3	maternal
ZNF343	2.54861	0.505776	0.321857	1.66426	1	maternal
DNAH14	2.68716	0.940922	0.598769	1.77024	1
DNAJC3-DT	6.08044	4.15374	4.40851	4.01106	1	maternal
U2AF1	5.33242	6.78158	5.71636	3.5676	3
CHSY1	2.18979	0.0588426	0.346398	1.46774	2
GRHL2	2.3408	0	0.362074	1.57637	2
FANCI	4.70116	4.31441	3.97649	3.19159	4
CHCHD2	10.1428	10.319	10.3187	6.988	3
LINC01487	2.53667	0	0	1.7554	2	maternal
CENPU	6.35251	3.31333	3.88888	4.46714	1
ENSG00000274849	3.46502	0.24588	0.959499	2.44475	2
GLIPR1	1.9951	0	0.53401	1.41802	2
PRAMEF8	3.60109	1.91231	1.46688	2.57649	1	maternal
PKP4-AS1	3.88594	0.436268	0.78424	2.82815	2
EIPR1	3.25436	1.58932	1.01139	2.39708	1
UBN2	3.2413	3.35918	2.5139	2.40499	4	maternal
NDUFC2	4.68704	6.42833	5.92748	3.49045	3
ARHGAP32	2.33852	0.461124	0.848986	1.74437	2
ARHGAP29	3.24032	0.319551	0.705525	2.44228	2
FOXK2	4.28173	2.08816	2.4414	3.23038	1
HMGN1	2.43544	4.59819	3.98606	1.84711	3	zygotic
ALDH5A1	1.38267	0	0.48498	1.06539	2
ITSN1	4.10853	3.03813	3.10723	3.19865	1
ABI3BP	0.971834	0	0.500637	0.760551	2	zygotic
RPL10P9	5.11758	7.2	6.30523	4.00586	3	maternal
TPRG1	3.66851	1.38669	0.882439	2.87675	2
ERCC6	3.96827	0.515184	1.73723	3.12809	2	zygotic
FAM220A	6.47106	4.35712	4.21164	5.12699	1	zygotic
SLC25A51	2.48874	0.151085	0.246921	1.97423	2
AP2S1	8.08066	9.46337	9.10959	6.4103	3	maternal
CTR9	5.00644	3.57458	3.77261	4.03786	1
DIRAS3	3.71394	0	1.20217	2.99874	2
KPNA7	7.75903	6.04857	6.51516	6.286	1	zygotic
EIF5	9.93671	9.49414	9.48033	8.05874	4
WDR7	2.79916	0.0234721	0.771334	2.27347	2
EML5	1.78083	0.0776638	0.354246	1.48375	2
VAV3	4.89617	3.0864	3.3504	4.08327	1
AXIN2	1.85876	0	0	1.56702	2
SLC43A3	3.41446	0.500647	0.508278	2.8952	2
LRRC59	4.80201	3.52944	3.13553	4.08688	1	maternal
TOX2	5.08584	3.91359	4.01439	4.34421	1	maternal
NOP10	10.2184	11.2603	10.289	8.81445	3	zygotic
CFAP58	6.78844	5.33616	5.83341	5.87072	1	zygotic
UNC13C	5.09918	3.52781	3.88776	4.48836	1	zygotic
PDCL3	10.2571	10.3403	10.3499	9.07188	3
CCNK	7.78498	5.97794	6.16779	6.89527	1	maternal
GARS1	5.1635	1.99183	2.53049	4.59409	2
TEX19	3.01397	3.03147	1.92911	2.68358	1
FAM126A	2.73875	2.66635	1.69677	2.48005	1
IWS1	6.96205	5.64597	6.07166	6.31988	1	maternal
NFKBIA	8.81776	7.10562	7.55186	8.01145	1	zygotic
TCL1A	9.85712	8.85886	9.06911	9.0202	1	zygotic
IQCA1	3.57648	0.306178	1.14548	3.27449	2
ZNF280B	5.31779	3.91095	4.31007	4.89788	2	zygotic
RND1	5.4109	3.49939	4.19732	5.01709	2	maternal
DYNC1I2	4.58255	1.82316	2.51886	4.30467	2
ACCSL	6.87566	4.99547	5.66494	6.4913	2	zygotic
NLRP13	8.35541	6.38308	6.70553	7.92463	2	zygotic
DNMT1	10.4815	9.02158	9.20632	9.97438	2	zygotic
HERC2P6	4.39061	0.640568	1.16897	4.18196	2
TUBB8B	7.36489	6.00369	6.50704	7.06632	2	zygotic
GIGYF2	4.87758	2.76149	3.4466	4.68238	2
SMARCA2	4.95014	3.20532	3.69167	4.75801	2
NLRP4	8.28564	6.76189	6.69246	7.97672	2	zygotic
TCF3	2.11328	1.60491	1.02131	2.03847	2
UHRF1	5.59599	3.63636	4.27788	5.49302	2	zygotic
CENPS	7.88579	6.29921	6.08476	7.75153	2
UBE2Q2	6.54922	5.01685	4.86708	6.46961	2	zygotic
LIMA1	7.36793	5.61731	6.23546	7.28109	2	zygotic
WEE2	8.29345	6.74666	6.8059	8.20535	2	zygotic
ZCCHC7	4.86454	3.35624	3.55227	4.81568	2
GAB1	3.79059	1.81931	2.16028	3.75625	2	zygotic
HMGXB4	3.89928	1.73995	2.43108	3.86659	2	zygotic
BMP6	4.28422	1.71314	2.63686	4.32366	2	zygotic
ENSG00000281181	8.44408	7.00711	7.61915	8.56758	2	maternal
ENSG00000281383	8.30702	6.77859	7.43828	8.44221	2	maternal
SLC4A7	5.36258	3.41218	4.15195	5.45038	2
SASS6	6.13517	4.61184	4.92609	6.23837	2	zygotic
ENSG00000280800	8.36362	6.91634	7.5462	8.51257	2	maternal
ENSG00000280614	8.39732	7.01443	7.62085	8.5476	2	maternal
TUBB8	7.68889	6.08881	6.76745	7.84336	2	zygotic
EPB41L2	6.19087	4.81087	5.02009	6.31619	2
RGS2	9.09746	7.79885	8.29017	9.28884	2	zygotic
DCDC2	6.70489	4.98452	4.94727	6.88841	2	zygotic
SLX4IP	2.31092	0.0759518	0.748325	2.37423	2
TMEM74	1.81255	0	0.551595	1.87027	2
KTN1	5.85734	4.48224	4.64272	6.05745	2
DAAM1	5.6659	3.97566	4.65129	5.86888	2	zygotic
OTX2	7.92074	6.31062	6.84552	8.20962	2
EMILIN2	4.30561	2.82337	3.57273	4.47599	2
IMMT	5.81078	4.56922	4.8441	6.04435	2
SLC12A2	3.03646	1.86428	1.91325	3.16813	2
ADI1	1.82616	0	0.659374	1.90568	2
ECT2	5.72915	4.23514	4.20564	5.99981	2	zygotic
MTND2P28	8.81682	9.76331	9.28421	9.23819	3	zygotic
ANKRD7	2.29856	0	0.485974	2.42645	2
ADD3	5.33681	3.34028	4.0403	5.64767	2	zygotic
MT-CO3	13.3711	14.0017	13.947	14.3421	2	zygotic
CHAF1A	6.22098	5.03728	5.09313	6.67791	2	maternal
CTTNBP2	2.21995	0	0.93744	2.40007	2
MTCO1P12	10.2526	10.7227	10.7041	11.2395	2
MT-CO2	12.8678	13.3766	13.3756	14.1766	2	zygotic
IPO8	5.30877	3.48453	3.8392	5.86933	2
INPP4B	2.34145	0	0.931542	2.59032	2
AURKA	8.57109	7.13476	7.7974	9.51712	2	zygotic
IL17RD	1.32823	0.0706324	0.556981	1.48295	2	zygotic
C12orf4	2.3365	2.59911	3.49267	2.60877	3
TLN2	2.49537	1.15214	1.50885	2.81239	2
OLFML1	2.9286	0	0.862166	3.35089	2
KIT	3.02585	1.09322	0.792941	3.47117	2
MTUS1	4.549	2.47002	2.09949	5.22704	2
PROSER1	4.48226	2.08024	2.69788	5.17422	2	zygotic
ENSG00000283757	4.15427	0.778959	1.76901	4.90306	2	zygotic
FAM13A	4.91378	3.28509	4.13847	5.91577	2	zygotic
PPL	1.7024	0	0.124219	2.05402	2	maternal
CCND2	4.63037	2.87943	3.27043	5.64281	2
FMN1	3.66823	1.43543	1.93847	4.55059	2
MYRIP	1.47168	0	0.655064	1.8705	2
LINC02204	3.28991	1.17529	1.15315	4.25537	2	zygotic
CORO7-PAM16	2.38703	0	1.16071	3.15847	2
GRIN2B	0.351534	0	0.0421602	0.47415	2
TFAP4	2.01722	0.0812508	0.829516	2.76326	2
TMEM200A	1.59689	0	0.356401	2.21374	2	zygotic
HNRNPUL1	3.12237	2.62641	2.36695	4.6137	2	maternal
ENSG00000284946	1.70132	0.0234398	0.480372	2.98732	2
UBE2O	1.83424	1.03923	0.98199	3.68101	2
LRRFIP1	2.11798	2.12664	2.45022	4.52026	2
TFAP2B	1.14038	0	0.22688	2.50448	2
STAT3	0.145558	3.49526	2.69584	0.993197	3
ENSG00000279945	0.457211	1.38569	1.33426	3.96359	2
C3orf49	0	0	0	1.53046	2
ENSG00000261147	0	0	0.415077	2.14417	2
MAPK10	0	0.134275	0.357977	1.99177	2	zygotic
SNAI3	0	0	0.271804	2.78936	2
EMC6	0	2.48761	1.58303	0	3
FAM151A	0	2.63611	3.15156	2.38573	3	maternal
RBAK-RBAKDN	0	3.15771	2.43758	0	3
SGK3	0	2.03738	1.61596	0.505032	3	zygotic
TFCP2	0	1.9153	1.21883	0.821208	3
