# Supplementary material for: Evaluate the developmental competence of human 8-cell embryos by single-cell RNA sequencing
Source: Reprod Fertil. 2023 Apr 19;4(2):e220119. doi: 10.1530/RAF-22-0119 (PMC10160532; doi:10.1530/RAF-22-0119)
Supplement: Supplementary Table 4 [file supplementary_table_4.xlsx]

## Sheet: Sheet1
gene name	normal	control_2	control_3	control_f	cluster	Chromosome
CDKL2	1.40706	0	0.306752	0	1	4
CKMT2	3.36302	0.366051	0.595884	0	1	5
GAREM2	1.36214	0	0	0	1	2
LINC01511	2.45079	0	0.431765	0	1	5
LINC01896	2.5988	0	0	0	1	18
RAB36	2.21476	0.334226	0.629539	0	1	22
SCYL3	2.80091	0.600766	0.529395	0	1	1
ZBED5-AS1	2.73006	0	0.441104	0	1	11
ANKRD54	3.89149	3.72747	2.83116	0	3	22
AP4M1	2.47692	2.72801	2.44103	0	3	7
ARMH3	4.15065	3.27366	3.42507	0	3	10
ASF1B	3.00545	2.4694	2.42084	0	3	19
BEX3	3.72986	5.00495	3.71527	0	3	X
CHCHD1	4.07882	5.53326	5.01528	0	3	10
CSRNP1	2.35783	2.4718	2.07743	0	3	3
DDB2	3.30607	2.89764	3.01693	0	3	11
DERL2	2.34034	2.37366	1.78626	0	3	17
DPPA2	4.43396	3.94738	3.60423	0	3	3
EAPP	3.41908	3.45232	3.88756	0	3	14
ENSG00000285043	2.36778	2.35345	1.49765	0	3	16
HILPDA	3.18907	3.88107	3.67587	0	3	7
ISOC1	2.29238	3.72145	3.6514	0	3	5
MPG	3.57548	3.81588	3.03734	0	3	16
MUC20-OT1	3.89511	4.9143	4.59848	0	3	3
MYG1	3.34766	4.45893	3.17968	0	3	12
NIPBL-DT	1.68429	2.0739	2.24539	0	3	5
NTMT1	3.72609	6.03592	5.45609	0	3	9
ORC4	2.4663	2.37159	2.72982	0	3	2
PSMC3IP	2.94854	3.07949	3.02627	0	3	17
PSMG2	3.37584	4.54035	3.98889	0	3	18
PURB	1.27429	1.80667	1.69707	0	3	7
PYROXD1	3.55569	4.29417	4.1245	0	3	12
RAB11FIP1	1.39905	1.45214	1.92464	0	3	8
RC3H2	2.25109	2.59191	2.45854	0	3	9
RFC2	2.95792	4.86142	4.38106	0	3	7
RPL23AP53	4.67099	5.09886	4.10891	0	3	8
SDHD	3.9625	4.7324	4.39795	0	3	11
SLC7A6	3.12168	4.35151	2.76915	0	3	16
TPBG	2.06903	3.51056	2.85935	0	3	6
ZBTB8OS	3.4649	3.81824	3.37402	0	3	1
ANKRD13C	3.77875	2.1903	2.27749	0	4	1
ATP10A	1.77205	0.621374	0.617919	0	4	15
CDC42SE1	2.32107	1.34378	1.34344	0	4	1
COLGALT1	2.36399	1.53296	1.18634	0	4	19
ENSG00000215237	4.41765	2.19538	2.3358	0	4	9
ENSG00000258454	4.77047	2.31221	2.74434	0	4	14
ENSG00000285483	4.08637	1.56695	1.4354	0	4	9
ENSG00000285860	5.92505	4.08062	3.22141	0	4	7
KIAA0232	1.9771	0.469723	0.298914	0	4	4
KIAA1841	1.3036	0	0.970495	0	4	#N/A
LINC00324	4.06069	3.17981	2.96199	0	4	17
LINC00958	3.17053	1.49346	1.32552	0	4	11
MCFD2	2.57714	1.63208	1.69087	0	4	2
PLA2G12A	2.09788	1.32881	1.75298	0	4	4
PRAMEF31P	3.17862	2.27934	1.45049	0	4	1
PXN-AS1	4.32795	1.91529	1.71658	0	4	12
RAB28	2.485	1.2029	1.43652	0	4	4
SMCO1	4.06486	2.3221	2.03171	0	4	3
TRIM39	2.78523	1.87772	1.58887	0	4	6
TRMT1L	1.93023	1.36847	1.19613	0	4	1
TSEN34	3.42639	2.79366	2.13668	0	4	19
TTC33	2.08239	1.47097	1.39807	0	4	5
ZNF733P	3.08924	1.71538	2.15107	0	4	7
ZNF805	1.49781	0.398345	0.449799	0	4	19
ZNF841	3.67306	2.67101	2.19909	0	4	19
